# Supplementary material for: Genomic Profiling Identifies Putative Pathogenic Alterations in NSCLC Brain Metastases
Source: JTO Clin Res Rep. 2022 Nov 11;3(12):100435. doi: 10.1016/j.jtocrr.2022.100435 (PMC9763853; doi:10.1016/j.jtocrr.2022.100435)
Supplement: Supplementary Table 1 [file mmc2.xlsx]

## Sheet: Suppl Table 1
Supplementary Table 1. Main epidemiological and clinical features of the patients from which the 51 NSCLC-BM sample pairs in the discovery cohort were obtained.
Legend: BM, brain metastasis. OS, overall survival.
Patient ID	Gender	Age (yrs)	Smoking history	Histology	Time of BM	Time between primary and BM diagnosis (months)	OS from primary lesion diagnosis (months)	OS from BM diagnosis (months)
MN1	Male	≤ 60	Smoker	LUSC	Late	18	52	35
MN2	Male	≤ 60	Non-smoker	LUSC	Late	41	48	8
MN3	Male	> 60	Non-smoker	LUSC	Late	32	43	12
MN4	Male	> 60	Non-smoker	LUSC	Early	5	50	45
MN8	Female	> 60	Non-smoker	LUAD	Late	20	29	8
MN9	Male	≤ 60	Non-smoker	LUAD	Late	26	56	30
MN10	Male	> 60	Smoker	LUAD	Synchronous	1	2	3
MN11	Male	> 60	Smoker	LUAD	Synchronous	1	28	28
MN12	Male	> 60	Non-smoker	LUAD	Late	18	42	24
MN13	Female	> 60	Non-smoker	LUAD	Early	5	26	10
MN14	Male	≤ 60	Smoker	LUAD	Late	18	33	16
MN15	Female	≤ 60	Non-smoker	LUAD	Early	12	76	65
MN16	Male	> 60	Smoker	LUAD	Late	22	27	4
MN17	Male	> 60	Smoker	LUAD	Late	14	17	4
MN18	Female	> 60	Smoker	LUAD	Late	18	31	14
MN19	Male	> 60	Smoker	LUAD	Synchronous	1	10	10
MN20	Female	> 60	Smoker	LUAD	Late	22	28	5
MN21	Female	≤ 60	Smoker	LUAD	Late	64	68	4
MN22	Male	> 60	Smoker	LUSC	Early	3	3	1
MN23	Female	≤ 60	Smoker	LUSC	Early	12	90	80
MN24	Male	> 60	Smoker	LUAD	Early	10	22	12
MN25	Male	> 60	Smoker	LUSC	Synchronous	1	4	4
MN26	Female	> 60	Smoker	LUSC	Late	20	29	8
MN27	Male	≤ 60	Smoker	LUSC	Late	22	22	1
MN28	Female	≤ 60	Smoker	LUSC	Synchronous	1	7	6
MN29	Male	≤ 60	Smoker	LUSC	Early	12	12	1
MN30	Male	≤ 60	Smoker	LUSC	Late	21	21	1
MN31	Male	> 60	Smoker	LUAD	Late	15	31	5
MN32	Male	> 60	Smoker	LUSC	Early	5	5	1
MN33	Female	> 60	Smoker	LUAD	Late	21	22	2
MN34	Female	≤ 60	Smoker	LUAD	Synchronous	1	16	32
MN36	Male	≤ 60	Smoker	LUSC	Late	30	36	6
MN37	Male	> 60	Smoker	LUAD	Synchronous	1	10	12
MN38	Female	≤ 60	Non-smoker	LUAD	Early	4	10	6
MN39	Female	> 60	Smoker	LUAD	Early	12	19	7
MN40	Male	≤ 60	Non-smoker	LUAD	Synchronous	1	31	32
MN41	Female	≤ 60	Non-smoker	LUAD	Synchronous	1	6	4
MN43	Male	≤ 60	Smoker	LUAD	Synchronous	1	18	21
MN44	Male	≤ 60	Smoker	LUSC	Late	16	184	160
MN45	Male	≤ 60	Non-smoker	LUAD	Late	78	93	16
MN46	Male	> 60	Smoker	LUAD	Early	6	20	14
MN47	Male	≤ 60	Smoker	LUSC	Synchronous	2	6	8
MN49	Male	> 60	Smoker	LUSC	Late	48	48	1
MN50	Male	> 60	Non-smoker	LUSC	Early	8	8	1
MN51	Male	> 60	Smoker	LUAD	Late	13	15	2
MN52	Female	≤ 60	Smoker	LUAD	Synchronous	1	5	5
MN53	Female	≤ 60	Non-smoker	LUAD	Late	36	36	2
MN54	Male	≤ 60	Smoker	LUAD	Early	12	14	3
MN55	Female	≤ 60	Smoker	LUAD	Late	62	66	4
MN56	Male	> 60	Smoker	LUAD	Early	10	11	2
MN57	Female	≤ 60	Smoker	LUAD	Late	18	27	12
