# Supplementary material for: Genomic Profiling Identifies Putative Pathogenic Alterations in NSCLC Brain Metastases
Source: JTO Clin Res Rep. 2022 Nov 11;3(12):100435. doi: 10.1016/j.jtocrr.2022.100435 (PMC9763853; doi:10.1016/j.jtocrr.2022.100435)
Supplement: Supplementary Table 2 [file mmc3.xlsx]

## Sheet: Overview
Supplementary Table 2. Summary statistics of the sequencing data presented in this study.
Description	Method	Sheet name
51 primary NSCLC samples in the discovery cohort	WGS	Discovery_Primary
51 BM samples in the discovery cohort	WGS	Discovery_BM
84 BM in the SCNA validation cohort	CUTseq	Validation_SCNAs
Multi-region SCNA sequencing in 4 pairs of primary tumors and BM and one extra BM from the discovery cohort	CUTseq	Multiregion_SCNAs
Paired cohort of 51 primary NSCLC and matched BM	WES	Discovery_Mutations
Gene panel	Targeted sequencing	Validation_Mutations

## Sheet: Discovery_Primary
Patient ID	Sample ID	Library	#QCFail	QCFailFraction	#DuplicateMarked	DuplicateFraction	#Unmapped	UnmappedFraction	#Mapped	MappedFraction	#MappedRead1	#MappedRead2	RatioMapped2vsMapped1	#MappedForward	MappedForwardFraction	#MappedReverse	MappedReverseFraction	#SecondaryAlignments	SecondaryAlignmentFraction	#SupplementaryAlignments	SupplementaryAlignmentFraction	#SplicedAlignments	SplicedAlignmentFraction	#Pairs	#MappedPairs	MappedPairsFraction	#MappedSameChr	MappedSameChrFraction	#MappedProperPair	MappedProperFraction	#ReferenceBp	#ReferenceNs	#AlignedBases	#MatchedBases	MatchRate	#MismatchedBases	MismatchRate	#DeletionsCigarD	DeletionRate	HomopolymerContextDel	#InsertionsCigarI	InsertionRate	HomopolymerContextIns	#SoftClippedCigarS	SoftClipRate	#HardClippedCigarH	HardClipRate	ErrorRate	MedianReadLength
MN10	MN10.wgs.marked_dedup	DefaultLib	0	0	5338675	0.203017	1422391	0.0540902	19535588	0.742893	19535588	0	0	9766808	0.49995	9768780	0.50005	0	0	874399	0.0447593	0	0	0	0	0	0	0	0	0	3101804739	237019519	1412756970	1404080557	0.993859	8676413	0.00614148	342241	0.00024225	0.578846	248819	0.000176123	0.617356	4480881	0.00317173	0	0	0.00973158	76
MN11	MN11.wgs.marked_dedup	DefaultLib	0	0	2810929	0.118506	5764853	0.24304	15144028	0.638455	15144028	0	0	7567904	0.499729	7576124	0.500271	0	0	378531	0.0249954	0	0	0	0	0	0	0	0	0	3101804739	237019519	1081326947	1074704630	0.993876	6622317	0.00612425	278815	0.000257845	0.585654	191042	0.000176674	0.639666	2652942	0.00245341	0	0	0.00901218	76
MN12	MN12.wgs.marked_dedup	DefaultLib	0	0	24505261	0.196485	81545729	0.653839	18667428	0.149677	18667428	0	0	9333767	0.500003	9333661	0.499997	0	0	996454	0.0533793	0	0	0	0	0	0	0	0	0	3101804739	237019519	1327015963	1317242699	0.992635	9773264	0.00736484	482851	0.000363862	0.584957	349645	0.000263482	0.62854	5566684	0.00419489	0	0	0.0121871	76
MN13	MN13.wgs.marked_dedup	DefaultLib	0	0	1453529	0.0973545	161410	0.0108109	13315335	0.891835	13315335	0	0	6655295	0.499822	6660040	0.500178	0	0	628930	0.0472335	0	0	0	0	0	0	0	0	0	3101804739	237019519	960049719	955485943	0.995246	4563776	0.00475369	168737	0.000175759	0.567036	119787	0.000124772	0.599556	3073676	0.00320158	0	0	0.0082558	76
MN14	MN14.wgs.marked_dedup	DefaultLib	0	0	19526821	0.229518	1406478	0.0165317	64144318	0.753951	64144318	0	0	32070836	0.499979	32073482	0.500021	0	0	2277935	0.0355127	0	0	0	0	0	0	0	0	0	3101804739	237019519	4683464055	4655640635	0.994059	27823420	0.00594078	949549	0.000202745	0.565776	692331	0.000147825	0.602218	12019853	0.00256645	0	0	0.00885779	76
MN15	MN15.wgs.marked_dedup	DefaultLib	0	0	16784284	0.187025	3828592	0.0426614	69130828	0.770314	69130828	0	0	34567033	0.500023	34563795	0.499977	0	0	2266990	0.0327928	0	0	0	0	0	0	0	0	0	3101804739	237019519	5074654124	5048865135	0.994918	25788989	0.00508192	1012443	0.00019951	0.59971	732083	0.000144263	0.641542	11336837	0.00223401	0	0	0.0076597	76
MN16	MN16.wgs.marked_dedup	DefaultLib	0	0	4807971	0.125726	5378429	0.140643	28055285	0.733631	28055285	0	0	14023098	0.499838	14032187	0.500162	0	0	707392	0.0252142	0	0	0	0	0	0	0	0	0	3101804739	237019519	2067769793	2059596827	0.996047	8172966	0.00395255	334098	0.000161574	0.578983	226064	0.000109327	0.632666	3957955	0.00191412	0	0	0.00613757	76
MN17	MN17.wgs.marked_dedup	DefaultLib	0	0	2162905	0.103148	192359	0.00917352	18613672	0.887678	18613672	0	0	9307681	0.500045	9305991	0.499955	0	0	437917	0.0235266	0	0	0	0	0	0	0	0	0	3101804739	237019519	1378703845	1372632473	0.995596	6071372	0.00440368	208052	0.000150904	0.597529	151777	0.000110087	0.629759	2092439	0.00151769	0	0	0.00618236	76
MN18	MN18.wgs.marked_dedup	DefaultLib	0	0	10050617	0.181571	8568254	0.154791	36734686	0.663637	36734686	0	0	18374169	0.500186	18360517	0.499814	0	0	680254	0.018518	0	0	0	0	0	0	0	0	0	3101804739	237019519	2728377758	2716716904	0.995726	11660854	0.00427391	490100	0.000179631	0.629367	345427	0.000126605	0.680178	3904982	0.00143125	0	0	0.0060114	76
MN19	MN19.wgs.marked_dedup	DefaultLib	0	0	25039382	0.435748	2140077	0.0372427	30283477	0.527009	30283477	0	0	15137157	0.499849	15146320	0.500151	0	0	1037851	0.0342712	0	0	0	0	0	0	0	0	0	3101804739	237019519	2228568267	2218944774	0.995682	9623493	0.00431824	482314	0.000216423	0.642621	327397	0.000146909	0.695022	4435493	0.00199029	0	0	0.00667186	76
MN1	MN1.wgs.marked_dedup	DefaultLib	0	0	8460310	0.348586	7345157	0.302639	8464888	0.348775	8464888	0	0	4231747	0.499918	4233141	0.500082	0	0	249180	0.0294369	0	0	0	0	0	0	0	0	0	3101804739	237019519	606808646	603349569	0.9943	3459077	0.00570044	150633	0.000248238	0.614945	104246	0.000171794	0.649224	1372184	0.00226131	0	0	0.00838179	76
MN20	MN20.wgs.marked_dedup	DefaultLib	0	0	5329083	0.13213	3149275	0.0780837	31853690	0.789786	31853690	0	0	15931645	0.500151	15922045	0.499849	0	0	739382	0.0232118	0	0	0	0	0	0	0	0	0	3101804739	237019519	2345299592	2333684466	0.995047	11615126	0.00495251	465933	0.000198667	0.616848	331634	0.000141404	0.667986	4779935	0.00203809	0	0	0.00733067	76
MN21	MN21.wgs.marked_dedup	DefaultLib	0	0	1842646	0.0978408	4365034	0.231775	12625427	0.670385	12625427	0	0	6314295	0.500125	6311132	0.499875	0	0	398522	0.031565	0	0	0	0	0	0	0	0	0	3101804739	237019519	906961962	901386623	0.993853	5575339	0.00614727	237045	0.000261362	0.584627	163891	0.000180703	0.645679	2433684	0.00268334	0	0	0.00927267	76
MN22	MN22.wgs.marked_dedup	DefaultLib	0	0	3483013	0.0671207	45171799	0.870501	3236939	0.0623787	3236939	0	0	1614775	0.498859	1622164	0.501141	0	0	96901	0.029936	0	0	0	0	0	0	0	0	0	3101804739	237019519	224835918	223332885	0.993315	1503033	0.00668502	107677	0.000478914	0.556544	70131	0.000311921	0.590181	603147	0.00268261	0	0	0.0101585	76
MN23	MN23.wgs.marked_dedup	DefaultLib	0	0	9016035	0.147798	1385468	0.0227117	50600793	0.82949	50600793	0	0	25294708	0.499888	25306085	0.500112	0	0	1923787	0.0380189	0	0	0	0	0	0	0	0	0	3101804739	237019519	3687388381	3670835565	0.995511	16552816	0.00448904	638862	0.000173256	0.591774	463338	0.000125655	0.618112	9049819	0.00245426	0	0	0.00724221	76
MN24	MN24.wgs.marked_dedup	DefaultLib	0	0	10192285	0.399769	766104	0.0300487	14537040	0.570182	14537040	0	0	7268936	0.500029	7268104	0.499971	0	0	847546	0.0583025	0	0	0	0	0	0	0	0	0	3101804739	237019519	1049422534	1043561429	0.994415	5861105	0.00558508	250515	0.000238717	0.610143	186052	0.00017729	0.634565	3314126	0.00315805	0	0	0.00915913	76
MN25	MN25.wgs.marked_dedup	DefaultLib	0	0	3265682	0.135645	1606484	0.0667277	19203054	0.797627	19203054	0	0	9601452	0.499996	9601602	0.500004	0	0	867632	0.045182	0	0	0	0	0	0	0	0	0	3101804739	237019519	1378440435	1371151420	0.994712	7289015	0.00528787	293829	0.00021316	0.5717	212327	0.000154034	0.601859	4813089	0.00349169	0	0	0.00914676	76
MN26	MN26.wgs.marked_dedup	DefaultLib	0	0	5188443	0.146151	5680932	0.160024	24631122	0.693825	24631122	0	0	12316367	0.500033	12314755	0.499967	0	0	966695	0.0392469	0	0	0	0	0	0	0	0	0	3101804739	237019519	1750719585	1739793464	0.993759	10926121	0.00624093	486717	0.00027801	0.573458	352326	0.000201246	0.620505	5263012	0.0030062	0	0	0.00972639	76
MN27	MN27.wgs.marked_dedup	DefaultLib	0	0	6915755	0.181356	366530	0.00961174	30851304	0.809032	30851304	0	0	15426428	0.500025	15424876	0.499975	0	0	1654519	0.0536288	0	0	0	0	0	0	0	0	0	3101804739	237019519	2214595892	2202417492	0.994501	12178400	0.00549915	518433	0.000234098	0.584994	368346	0.000166327	0.631838	7687835	0.00347144	0	0	0.00937102	76
MN28	MN28.wgs.marked_dedup	DefaultLib	0	0	2140957	0.137338	1589106	0.101938	11858923	0.760724	11858923	0	0	5931220	0.500148	5927703	0.499852	0	0	438297	0.0369593	0	0	0	0	0	0	0	0	0	3101804739	237019519	839709532	834931560	0.99431	4777972	0.00569003	202477	0.000241127	0.569112	149129	0.000177596	0.604859	3497320	0.00416492	0	0	0.0102737	76
MN29	MN29.wgs.marked_dedup	DefaultLib	0	0	11109956	0.179586	1422241	0.0229898	49331926	0.797424	49331926	0	0	24668715	0.500056	24663211	0.499944	0	0	1571120	0.0318479	0	0	0	0	0	0	0	0	0	3101804739	237019519	3528768638	3511326030	0.995057	17442608	0.00494297	739741	0.000209631	0.58614	521185	0.000147696	0.628013	12823237	0.00363391	0	0	0.00893421	76
MN2	MN2.wgs.marked_dedup	DefaultLib	0	0	14490253	0.274493	11677189	0.221205	26621625	0.504302	26621625	0	0	13309925	0.499967	13311700	0.500033	0	0	806099	0.0302799	0	0	0	0	0	0	0	0	0	3101804739	237019519	1935106770	1923111356	0.993801	11995414	0.00619884	510313	0.000263713	0.60545	365257	0.000188753	0.648831	5573128	0.00288001	0	0	0.00953131	76
MN30	MN30.wgs.marked_dedup	DefaultLib	0	0	6039454	0.138762	2920016	0.0670898	34564505	0.794149	34564505	0	0	17283094	0.500024	17281411	0.499976	0	0	1170693	0.0338698	0	0	0	0	0	0	0	0	0	3101804739	237019519	2428705883	2415606636	0.994606	13099247	0.00539351	594060	0.000244599	0.593805	417786	0.00017202	0.640345	6701150	0.00275914	0	0	0.00856927	76
MN31	MN31.wgs.marked_dedup	DefaultLib	0	0	10904004	0.195203	828715	0.0148356	44127217	0.789962	44127217	0	0	22061942	0.499962	22065275	0.500038	0	0	1426337	0.0323233	0	0	0	0	0	0	0	0	0	3101804739	237019519	3236295707	3220583702	0.995145	15712005	0.00485493	575094	0.000177701	0.590669	413831	0.000127872	0.616699	6860473	0.00211985	0	0	0.00728036	76
MN32	MN32.wgs.marked_dedup	DefaultLib	0	0	5706142	0.162162	1965864	0.0558677	27515870	0.78197	27515870	0	0	13759139	0.500044	13756731	0.499956	0	0	1184774	0.0430578	0	0	0	0	0	0	0	0	0	3101804739	237019519	1986175850	1976168463	0.994961	10007387	0.00503852	428912	0.000215949	0.5955	304338	0.000153228	0.637968	6107524	0.00307502	0	0	0.00848271	76
MN33	MN33.wgs.marked_dedup	DefaultLib	0	0	3564361	0.133378	518064	0.0193859	22641390	0.847236	22641390	0	0	11317695	0.499867	11323695	0.500133	0	0	654786	0.0289199	0	0	0	0	0	0	0	0	0	3101804739	237019519	1654891928	1647024963	0.995246	7866965	0.00475376	330680	0.00019982	0.5986	233986	0.000141391	0.637269	3931668	0.00237579	0	0	0.00747076	76
MN34	MN34.wgs.marked_dedup	DefaultLib	0	0	2515390	0.0742239	324042	0.00956181	31049776	0.916214	31049776	0	0	15529638	0.500153	15520138	0.499847	0	0	372326	0.0119913	0	0	0	0	0	0	0	0	0	3101804739	237019519	2321175232	2312335704	0.996192	8839528	0.00380821	249937	0.000107677	0.56303	177708	7.65595	0.58976	2245489	0.000967393	0	0	0.00495984	76
MN35	MN35.wgs.marked_dedup	DefaultLib	0	0	4614837	0.15387	1051997	0.0350761	24325046	0.811054	24325046	0	0	12157710	0.499802	12167336	0.500198	0	0	1071786	0.044061	0	0	0	0	0	0	0	0	0	3101804739	237019519	1751744480	1741218201	0.993991	10526279	0.00600903	393515	0.000224642	0.568786	284043	0.000162149	0.599698	5869767	0.00335081	0	0	0.00974663	76
MN36	MN36.wgs.marked_dedup	DefaultLib	0	0	4335998	0.155255	1427396	0.0511094	22164828	0.793635	22164828	0	0	11082564	0.500007	11082264	0.499993	0	0	847218	0.0382235	0	0	0	0	0	0	0	0	0	3101804739	237019519	1605544932	1596051857	0.994087	9493075	0.00591268	341440	0.000212663	0.59049	250902	0.000156272	0.623566	4651029	0.00289685	0	0	0.00917847	76
MN37	MN37.wgs.marked_dedup	DefaultLib	0	0	5963827	0.175606	1578168	0.0464694	26419465	0.777925	26419465	0	0	13207004	0.499897	13212461	0.500103	0	0	1269520	0.0480524	0	0	0	0	0	0	0	0	0	3101804739	237019519	1909501509	1898643188	0.994314	10858321	0.00568647	408704	0.000214037	0.590469	303662	0.000159027	0.616547	5786693	0.00303047	0	0	0.00909001	76
MN38	MN38.wgs.marked_dedup	DefaultLib	0	0	13544830	0.18728	11537108	0.15952	47242052	0.6532	47242052	0	0	23627618	0.50014	23614434	0.49986	0	0	2566447	0.0543255	0	0	0	0	0	0	0	0	0	3101804739	237019519	3297241352	3278467702	0.994306	18773650	0.00569374	918298	0.000278505	0.610891	663767	0.00020131	0.6549	11334246	0.00343749	0	0	0.00961105	76
MN39	MN39.wgs.marked_dedup	DefaultLib	0	0	5733052	0.123724	948850	0.0204769	39655580	0.855799	39655580	0	0	19829503	0.500043	19826077	0.499957	0	0	1855793	0.0467978	0	0	0	0	0	0	0	0	0	3101804739	237019519	2836612771	2822262001	0.994941	14350770	0.00505912	520387	0.000183454	0.586679	376067	0.000132576	0.612085	10073904	0.00355138	0	0	0.00892654	76
MN3	MN3.wgs.marked_dedup	DefaultLib	0	0	1455124	0.0728264	16664190	0.834013	1861415	0.0931605	1861415	0	0	927022	0.49802	934393	0.50198	0	0	63002	0.0338463	0	0	0	0	0	0	0	0	0	3101804739	237019519	126728078	125852227	0.993089	875851	0.00691126	46221	0.000364726	0.554878	31252	0.000246607	0.577755	400002	0.00315638	0	0	0.010679	76
MN40	MN40.wgs.marked_dedup	DefaultLib	0	0	9261027	0.184828	5327598	0.106326	35517686	0.708847	35517686	0	0	17752918	0.499833	17764768	0.500167	0	0	1614291	0.0454503	0	0	0	0	0	0	0	0	0	3101804739	237019519	2530004915	2515420466	0.994235	14584449	0.00576459	632561	0.000250024	0.60435	456328	0.000180366	0.64563	9923575	0.00392235	0	0	0.0101173	76
MN41	MN41.wgs.marked_dedup	DefaultLib	0	0	10789393	0.198904	4991783	0.0920244	38462929	0.709071	38462929	0	0	19236945	0.500142	19225984	0.499858	0	0	1866368	0.0485238	0	0	0	0	0	0	0	0	0	3101804739	237019519	2687810643	2670205450	0.99345	17605193	0.00655001	796909	0.00029649	0.588436	571695	0.000212699	0.631414	9531219	0.00354609	0	0	0.0106053	76
MN42	MN42.wgs.marked_dedup	DefaultLib	0	0	14984510	0.186155	1755754	0.021812	63754657	0.792033	63754657	0	0	31875103	0.499965	31879554	0.500035	0	0	3489086	0.0547268	0	0	0	0	0	0	0	0	0	3101804739	237019519	4524492794	4499503146	0.994477	24989648	0.00552319	934737	0.000206595	0.584035	671927	0.000148509	0.612706	18432442	0.00407392	0	0	0.00995222	76
MN43	MN43.wgs.marked_dedup	DefaultLib	0	0	7998554	0.149186	1372904	0.0256069	44243257	0.825207	44243257	0	0	22120047	0.499964	22123210	0.500036	0	0	1202347	0.0271758	0	0	0	0	0	0	0	0	0	3101804739	237019519	3236883298	3222045150	0.995416	14838148	0.00458408	502111	0.000155122	0.585723	359244	0.000110985	0.615941	7190000	0.00222127	0	0	0.00707146	76
MN44	MN44.wgs.marked_dedup	DefaultLib	0	0	9564088	0.188582	4487089	0.088475	36664699	0.722943	36664699	0	0	18330755	0.499957	18333944	0.500043	0	0	1521569	0.0414996	0	0	0	0	0	0	0	0	0	3101804739	237019519	2613276807	2598178880	0.994223	15097927	0.00577739	661088	0.000252973	0.574509	459592	0.000175868	0.623925	10187735	0.00389845	0	0	0.0101047	76
MN45	MN45.wgs.marked_dedup	DefaultLib	0	0	4233614	0.107802	21737952	0.553519	13300724	0.33868	13300724	0	0	6648563	0.499865	6652161	0.500135	0	0	662757	0.0498286	0	0	0	0	0	0	0	0	0	3101804739	237019519	941644517	935925348	0.993926	5719169	0.0060736	249245	0.000264691	0.578242	178442	0.0001895	0.614654	3943528	0.00418792	0	0	0.0107157	76
MN46	MN46.wgs.marked_dedup	DefaultLib	0	0	10307715	0.185496	3502203	0.063025	41758597	0.751479	41758597	0	0	20881850	0.500061	20876747	0.499939	0	0	2027671	0.048557	0	0	0	0	0	0	0	0	0	3101804739	237019519	2936716472	2920167754	0.994365	16548718	0.00563511	738706	0.000251541	0.567293	519240	0.00017681	0.608988	9705059	0.00330473	0	0	0.00936819	76
MN47	MN47.wgs.marked_dedup	DefaultLib	0	0	14224296	0.209067	1534643	0.022556	52277943	0.768377	52277943	0	0	26142051	0.500059	26135892	0.499941	0	0	2116387	0.0404834	0	0	0	0	0	0	0	0	0	3101804739	237019519	3728743410	3706742168	0.9941	22001242	0.00590044	1031676	0.000276682	0.581273	743993	0.000199529	0.62196	15146016	0.00406196	0	0	0.0104386	76
MN48	MN48.wgs.marked_dedup	DefaultLib	0	0	11143277	0.17292	1248125	0.0193682	52050586	0.807712	52050586	0	0	26027526	0.500043	26023060	0.499957	0	0	1607118	0.0308761	0	0	0	0	0	0	0	0	0	3101804739	237019519	3802713894	3785011168	0.995345	17702726	0.00465529	625312	0.000164438	0.579752	441813	0.000116184	0.616765	9016548	0.00237108	0	0	0.00730699	76
MN49	MN49.wgs.marked_dedup	DefaultLib	0	0	5480800	0.176482	6245856	0.201116	19329276	0.622402	19329276	0	0	9661497	0.499838	9667779	0.500162	0	0	720506	0.0372754	0	0	0	0	0	0	0	0	0	3101804739	237019519	1403617360	1396211437	0.994724	7405923	0.00527631	318580	0.000226971	0.574694	231600	0.000165002	0.610734	3909881	0.00278557	0	0	0.00845386	76
MN4	MN4.wgs.marked_dedup	DefaultLib	0	0	41019739	0.444477	16062508	0.174048	35205427	0.381475	35205427	0	0	17600847	0.499947	17604580	0.500053	0	0	1200297	0.0340941	0	0	0	0	0	0	0	0	0	3101804739	237019519	2573967330	2561177176	0.995031	12790154	0.00496904	543047	0.000210977	0.621548	368672	0.000143231	0.659877	6395843	0.00248482	0	0	0.00780807	76
MN50	MN50.wgs.marked_dedup	DefaultLib	0	0	12006325	0.192516	1573491	0.0252302	48785441	0.782254	48785441	0	0	24397230	0.500092	24388211	0.499908	0	0	1533735	0.0314384	0	0	0	0	0	0	0	0	0	3101804739	237019519	3567032656	3550834389	0.995459	16198267	0.0045411	598549	0.0001678	0.556776	417957	0.000117172	0.587125	8116279	0.00227536	0	0	0.00710144	76
MN51	MN51.wgs.marked_dedup	DefaultLib	0	0	13420256	0.199613	1570032	0.0233527	52241047	0.777034	52241047	0	0	26113820	0.499872	26127227	0.500128	0	0	1640569	0.0314038	0	0	0	0	0	0	0	0	0	3101804739	237019519	3827159824	3810466740	0.995638	16693084	0.00436174	603398	0.000157662	0.575877	441810	0.000115441	0.601254	8171725	0.00213519	0	0	0.00677004	76
MN52	MN52.wgs.marked_dedup	DefaultLib	0	0	5888363	0.109535	845420	0.0157265	47023827	0.874738	47023827	0	0	23507229	0.4999	23516598	0.5001	0	0	1267075	0.0269454	0	0	0	0	0	0	0	0	0	3101804739	237019519	3464924344	3451672777	0.996176	13251567	0.00382449	420959	0.000121492	0.567236	308226	8.89561	0.589055	6110572	0.00176355	0	0	0.00579849	76
MN53	MN53.wgs.marked_dedup	DefaultLib	0	0	13440684	0.169583	3687499	0.0465258	62128849	0.783891	62128849	0	0	31073520	0.500146	31055329	0.499854	0	0	2313199	0.0372323	0	0	0	0	0	0	0	0	0	3101804739	237019519	4442441197	4419571888	0.994852	22869309	0.00514791	972637	0.000218942	0.58743	684833	0.000154157	0.631748	11555946	0.00260126	0	0	0.00812227	76
MN54	MN54.wgs.marked_dedup	DefaultLib	0	0	6910386	0.142423	1248829	0.0257383	40361033	0.831839	40361033	0	0	20184730	0.500104	20176303	0.499896	0	0	997138	0.0247055	0	0	0	0	0	0	0	0	0	3101804739	237019519	2955344431	2941997538	0.995484	13346893	0.00451619	510102	0.000172603	0.62106	310671	0.000105122	0.585063	6406310	0.0021677	0	0	0.00696162	76
MN55	MN55.wgs.marked_dedup	DefaultLib	0	0	4382128	0.124916	1244366	0.0354715	29454233	0.839613	29454233	0	0	14730726	0.500123	14723507	0.499877	0	0	1076724	0.0365558	0	0	0	0	0	0	0	0	0	3101804739	237019519	2113872425	2103280507	0.994989	10591918	0.00501067	403722	0.000190987	0.57519	288822	0.000136632	0.61057	7215108	0.00341322	0	0	0.00875151	76
MN56	MN56.wgs.marked_dedup	DefaultLib	0	0	20371177	0.205115	11522725	0.116021	67421907	0.678864	67421907	0	0	33716226	0.500078	33705681	0.499922	0	0	2804605	0.0415978	0	0	0	0	0	0	0	0	0	3101804739	237019519	4668036788	4638991261	0.993778	29045527	0.00622221	1446126	0.000309793	0.602008	1023711	0.000219302	0.657237	15639546	0.00335035	0	0	0.0101017	76
MN57	MN57.wgs.marked_dedup	DefaultLib	0	0	7336797	0.177696	1517310	0.036749	32434355	0.785555	32434355	0	0	16221701	0.500139	16212654	0.499861	0	0	1351694	0.0416748	0	0	0	0	0	0	0	0	0	3101804739	237019519	2308144552	2292967722	0.993425	15176830	0.00657534	623190	0.000269996	0.577373	459755	0.000199188	0.615086	9429422	0.00408528	0	0	0.0111298	76
MN5	MN5.wgs.marked_dedup	DefaultLib	0	0	3858487	0.186311	9400357	0.453905	7451134	0.359785	7451134	0	0	3728718	0.500423	3722416	0.499577	0	0	40094	0.00538093	0	0	0	0	0	0	0	0	0	3101804739	237019519	559912011	557831143	0.996284	2080868	0.00371642	71614	0.000127902	0.583685	52412	9.36076	0.604804	383052	0.000684129	0	0	0.00462206	76
MN6	MN6.wgs.marked_dedup	DefaultLib	0	0	9441167	0.127241	975594	0.0131483	63782476	0.859611	63782476	0	0	31891262	0.5	31891214	0.5	0	0	871075	0.013657	0	0	0	0	0	0	0	0	0	3101804739	237019519	4771335031	4753820931	0.996329	17514100	0.00367069	559043	0.000117167	0.592386	395345	8.28584	0.621192	4421440	0.000926667	0	0	0.00479738	76
MN7	MN7.wgs.marked_dedup	DefaultLib	0	0	11714861	0.293094	430056	0.0107596	27824784	0.696147	27824784	0	0	13914179	0.500064	13910605	0.499936	0	0	477898	0.0171753	0	0	0	0	0	0	0	0	0	3101804739	237019519	2052881373	2043376001	0.99537	9505372	0.00463026	403782	0.00019669	0.652404	217248	0.000105826	0.594961	3760422	0.00183178	0	0	0.00676455	76
MN8	MN8.wgs.marked_dedup	DefaultLib	0	0	17361266	0.519467	692529	0.0207212	15367514	0.459812	15367514	0	0	7687197	0.500224	7680317	0.499776	0	0	657547	0.0427881	0	0	0	0	0	0	0	0	0	3101804739	237019519	1046698889	1040924908	0.994484	5773981	0.00551637	223418	0.00021345	0.562717	151950	0.000145171	0.582975	3207644	0.00306453	0	0	0.00893953	76
MN9	MN9.wgs.marked_dedup	DefaultLib	0	0	6301229	0.149558	579266	0.0137487	35251861	0.836693	35251861	0	0	17630063	0.500117	17621798	0.499883	0	0	831820	0.0235965	0	0	0	0	0	0	0	0	0	3101804739	237019519	2599228481	2587217215	0.995379	12011266	0.00462109	411649	0.000158374	0.591305	291265	0.000112058	0.621369	4869317	0.00187337	0	0	0.00676489	76
[truncated: 9 more columns]

## Sheet: Discovery_BM
Patient ID	Sample ID	Library	#QCFail	QCFailFraction	#DuplicateMarked	DuplicateFraction	#Unmapped	UnmappedFraction	#Mapped	MappedFraction	#MappedRead1	#MappedRead2	RatioMapped2vsMapped1	#MappedForward	MappedForwardFraction	#MappedReverse	MappedReverseFraction	#SecondaryAlignments	SecondaryAlignmentFraction	#SupplementaryAlignments	SupplementaryAlignmentFraction	#SplicedAlignments	SplicedAlignmentFraction	#Pairs	#MappedPairs	MappedPairsFraction	#MappedSameChr	MappedSameChrFraction	#MappedProperPair	MappedProperFraction	#ReferenceBp	#ReferenceNs	#AlignedBases	#MatchedBases	MatchRate	#MismatchedBases	MismatchRate	#DeletionsCigarD	DeletionRate	HomopolymerContextDel	#InsertionsCigarI	InsertionRate	HomopolymerContextIns	#SoftClippedCigarS	SoftClipRate	#HardClippedCigarH	HardClipRate	ErrorRate	MedianReadLength
MN10	MN10b.wgs.marked_dedup	DefaultLib	0	0	7741199	0.218601	3788799	0.106991	23882440	0.674408	23882440	0	0	11939391	0.499923	11943049	0.500077	0	0	422326	0.0176835	0	0	0	0	0	0	0	0	0	3101804739	237019519	1774943553	1765282332	0.994557	9661221	0.00544311	265959	0.000149841	0.571092	197258	0.000111135	0.585168	2361394	0.00133041	0	0	0.0070345	76
MN11	MN11b.wgs.marked_dedup	DefaultLib	0	0	1902408	0.0895381	522736	0.0246029	18821774	0.885859	18821774	0	0	9407891	0.499841	9413883	0.500159	0	0	254571	0.0135253	0	0	0	0	0	0	0	0	0	3101804739	237019519	1400867505	1395364193	0.996071	5503312	0.0039285	179464	0.000128109	0.580506	129920	9.27425	0.607251	1751403	0.00125023	0	0	0.00539958	76
MN12	MN12b.wgs.marked_dedup	DefaultLib	0	0	4148529	0.0827315	631223	0.0125881	45364763	0.90468	45364763	0	0	22684691	0.500051	22680072	0.499949	0	0	234339	0.00516566	0	0	0	0	0	0	0	0	0	3101804739	237019519	3414264846	3403133792	0.99674	11131054	0.00326016	358572	0.000105022	0.592391	251937	7.37895	0.629213	1963927	0.000575212	0	0	0.00401418	76
MN13	MN13b.wgs.marked_dedup	DefaultLib	0	0	17467554	0.197314	1566053	0.0176901	69493257	0.784996	69493257	0	0	34745503	0.499984	34747754	0.500016	0	0	1011941	0.0145617	0	0	0	0	0	0	0	0	0	3101804739	237019519	5169900480	5147312981	0.995631	22587499	0.00436904	728137	0.000140842	0.579318	517530	0.000100104	0.609739	6771461	0.00130979	0	0	0.00591977	76
MN14	MN14b.wgs.marked_dedup	DefaultLib	0	0	5090212	0.138103	541619	0.0146947	31226347	0.847203	31226347	0	0	15615338	0.500069	15611009	0.499931	0	0	573956	0.0183805	0	0	0	0	0	0	0	0	0	3101804739	237019519	2317300691	2306515395	0.995346	10785296	0.00465425	369945	0.000159645	0.60915	262198	0.000113148	0.642675	3370289	0.0014544	0	0	0.00638145	76
MN15	MN15b.wgs.marked_dedup	DefaultLib	0	0	2462990	0.149677	1101656	0.066948	12890744	0.783375	12890744	0	0	6444365	0.499922	6446379	0.500078	0	0	334886	0.0259788	0	0	0	0	0	0	0	0	0	3101804739	237019519	946050754	940412473	0.99404	5638281	0.00595981	188569	0.000199322	0.584062	141301	0.000149359	0.602565	2027423	0.00214304	0	0	0.00845153	76
MN16	MN16b.wgs.marked_dedup	DefaultLib	0	0	3066063	0.0784686	585780	0.0149917	35421891	0.90654	35421891	0	0	17712947	0.500057	17708944	0.499943	0	0	338606	0.00955923	0	0	0	0	0	0	0	0	0	3101804739	237019519	2656729574	2647601982	0.996564	9127592	0.00343565	305677	0.000115058	0.595727	212979	8.01659	0.633382	2073968	0.000780647	0	0	0.00441152	76
MN17	MN17b.wgs.marked_dedup	DefaultLib	0	0	3135901	0.143419	332630	0.0152127	18396793	0.841368	18396793	0	0	9196988	0.499923	9199805	0.500077	0	0	314782	0.0171107	0	0	0	0	0	0	0	0	0	3101804739	237019519	1362609951	1355672066	0.994908	6937885	0.00509161	192491	0.000141266	0.534015	141479	0.000103829	0.542717	2118384	0.00155465	0	0	0.00689136	76
MN18	MN18b.wgs.marked_dedup	DefaultLib	0	0	1744559	0.0722374	376389	0.0155852	22029403	0.912177	22029403	0	0	11015833	0.500051	11013570	0.499949	0	0	146714	0.00665992	0	0	0	0	0	0	0	0	0	3101804739	237019519	1653798928	1647802185	0.996374	5996743	0.00362604	173102	0.000104669	0.559	122314	7.39594	0.592827	1215685	0.000735086	0	0	0.00453976	76
MN19	MN19b.wgs.marked_dedup	DefaultLib	0	0	17177094	0.203802	2768450	0.032847	64337567	0.763351	64337567	0	0	32166618	0.499966	32170949	0.500034	0	0	802071	0.0124666	0	0	0	0	0	0	0	0	0	3101804739	237019519	4797248218	4778751395	0.996144	18496823	0.00385572	660573	0.000137698	0.598306	462571	9.64242	0.636501	5631325	0.00117387	0	0	0.0052637	76
MN1	MN1b.wgs.marked_dedup	DefaultLib	0	0	7747526	0.170824	21393089	0.471693	16213214	0.357483	16213214	0	0	8100919	0.499649	8112295	0.500351	0	0	657618	0.0405606	0	0	0	0	0	0	0	0	0	3101804739	237019519	1123452313	1116293395	0.993628	7158918	0.00637225	299322	0.000266431	0.606167	202813	0.000180527	0.657788	3253792	0.00289624	0	0	0.00971545	76
MN20	MN20b.wgs.marked_dedup	DefaultLib	0	0	16941620	0.232934	1208197	0.0166118	54581551	0.750454	54581551	0	0	27288959	0.499967	27292592	0.500033	0	0	1249933	0.0229003	0	0	0	0	0	0	0	0	0	3101804739	237019519	4011382580	3988472060	0.994289	22910520	0.00571138	807261	0.000201243	0.565475	580411	0.000144691	0.595611	8804230	0.00219481	0	0	0.00825212	76
MN21	MN21b.wgs.marked_dedup	DefaultLib	0	0	5096701	0.119218	1571585	0.0367613	36082759	0.844021	36082759	0	0	18037456	0.499891	18045303	0.500109	0	0	543048	0.0150501	0	0	0	0	0	0	0	0	0	3101804739	237019519	2701936977	2693767513	0.996976	8169464	0.00302356	310947	0.000115083	0.590149	224184	8.29716	0.628421	2263638	0.000837783	0	0	0.0040594	76
MN22	MN22b.wgs.marked_dedup	DefaultLib	0	0	9910638	0.180765	3138180	0.0572387	41777385	0.761997	41777385	0	0	20887677	0.499976	20889708	0.500024	0	0	814758	0.0195024	0	0	0	0	0	0	0	0	0	3101804739	237019519	3100201831	3086971792	0.995733	13230039	0.00426748	541066	0.000174526	0.613557	384527	0.000124033	0.654622	4558426	0.00147036	0	0	0.0060364	76
MN23	MN23b.wgs.marked_dedup	DefaultLib	0	0	2635675	0.109446	1807504	0.0750561	19638856	0.815498	19638856	0	0	9821080	0.500084	9817776	0.499916	0	0	348941	0.0177679	0	0	0	0	0	0	0	0	0	3101804739	237019519	1455585755	1448871692	0.995387	6714063	0.00461262	264424	0.000181662	0.610414	186034	0.000127807	0.661331	2307234	0.00158509	0	0	0.00650718	76
MN24	MN24b.wgs.marked_dedup	DefaultLib	0	0	5626131	0.120049	1761527	0.0375869	39477766	0.842364	39477766	0	0	19743643	0.500121	19734123	0.499879	0	0	536966	0.0136017	0	0	0	0	0	0	0	0	0	3101804739	237019519	2949232375	2938736614	0.996441	10495761	0.00355881	406599	0.000137866	0.606489	287399	9.74487	0.64883	2997405	0.00101633	0	0	0.00481046	76
MN25	MN25b.wgs.marked_dedup	DefaultLib	0	0	2706905	0.142141	853889	0.0448381	15483026	0.813021	15483026	0	0	7742250	0.500048	7740776	0.499952	0	0	398785	0.0257563	0	0	0	0	0	0	0	0	0	3101804739	237019519	1139054100	1133454011	0.995084	5600089	0.00491644	219205	0.000192445	0.599941	163150	0.000143233	0.619491	2239427	0.00196604	0	0	0.00721816	76
MN26	MN26b.wgs.marked_dedup	DefaultLib	0	0	3847036	0.136941	5936050	0.211302	18309655	0.651758	18309655	0	0	9158777	0.500216	9150878	0.499784	0	0	344423	0.018811	0	0	0	0	0	0	0	0	0	3101804739	237019519	1354727319	1348618701	0.995491	6108618	0.00450911	244189	0.00018025	0.599384	175620	0.000129635	0.636004	2191644	0.00161778	0	0	0.00643677	76
MN27	MN27b.wgs.marked_dedup	DefaultLib	0	0	7500596	0.162541	1342487	0.0290923	37302754	0.808367	37302754	0	0	18656436	0.500136	18646318	0.499864	0	0	609262	0.0163329	0	0	0	0	0	0	0	0	0	3101804739	237019519	2774632208	2763132185	0.995855	11500023	0.0041447	427571	0.0001541	0.596925	302755	0.000109115	0.632402	3593523	0.00129513	0	0	0.00570305	76
MN28	MN28b.wgs.marked_dedup	DefaultLib	0	0	1305001	0.112279	3612575	0.310818	6705224	0.576903	6705224	0	0	3354248	0.500244	3350976	0.499756	0	0	193828	0.028907	0	0	0	0	0	0	0	0	0	3101804739	237019519	493174924	490502791	0.994582	2672133	0.00541823	92503	0.000187566	0.555247	70491	0.000142933	0.574485	975169	0.00197733	0	0	0.00772605	76
MN29	MN29b.wgs.marked_dedup	DefaultLib	0	0	2378192	0.112687	3445504	0.16326	15280727	0.724053	15280727	0	0	7642030	0.500109	7638697	0.499891	0	0	182449	0.0119398	0	0	0	0	0	0	0	0	0	3101804739	237019519	1141130188	1136677321	0.996098	4452867	0.00390216	180850	0.000158483	0.593547	130420	0.00011429	0.636183	1246360	0.00109222	0	0	0.00526714	76
MN2	MN2b.wgs.marked_dedup	DefaultLib	0	0	11249342	0.157748	1255544	0.0176063	58807118	0.824645	58807118	0	0	29404197	0.500011	29402921	0.499989	0	0	703075	0.0119556	0	0	0	0	0	0	0	0	0	3101804739	237019519	4390848905	4371221721	0.99553	19627184	0.00447002	525949	0.000119783	0.591519	375704	8.55652	0.622727	4658107	0.00106087	0	0	0.00573624	76
MN30	MN30b.wgs.marked_dedup	DefaultLib	0	0	1831331	0.123996	1853966	0.125528	11084018	0.750476	11084018	0	0	5540243	0.499841	5543775	0.500159	0	0	293524	0.0264817	0	0	0	0	0	0	0	0	0	3101804739	237019519	817336685	813303003	0.995065	4033682	0.00493515	160397	0.000196243	0.608496	115528	0.000141347	0.639282	1523355	0.0018638	0	0	0.00713655	76
MN31	MN31b.wgs.marked_dedup	DefaultLib	0	0	5587720	0.147925	731308	0.0193601	31454990	0.832715	31454990	0	0	15728079	0.500019	15726911	0.499981	0	0	672245	0.0213716	0	0	0	0	0	0	0	0	0	3101804739	237019519	2334830004	2326267810	0.996333	8562194	0.00366716	326421	0.000139805	0.553469	235555	0.000100887	0.58332	3289833	0.00140902	0	0	0.00531688	76
MN32	MN32b.wgs.marked_dedup	DefaultLib	0	0	478597	0.0155402	28399562	0.922145	1919135	0.0623151	1919135	0	0	959527	0.499979	959608	0.500021	0	0	76372	0.039795	0	0	0	0	0	0	0	0	0	3101804739	237019519	137292493	136483436	0.994107	809057	0.00589294	31064	0.000226261	0.543298	22338	0.000162704	0.574895	359422	0.00261793	0	0	0.00889984	76
MN33	MN33b.wgs.marked_dedup	DefaultLib	0	0	1324813	0.0892296	4056224	0.273197	9466207	0.637573	9466207	0	0	4734537	0.500151	4731670	0.499849	0	0	368478	0.0389256	0	0	0	0	0	0	0	0	0	3101804739	237019519	693730743	690705230	0.995639	3025513	0.00436122	125549	0.000180977	0.581239	94841	0.000136712	0.595397	1492649	0.00215163	0	0	0.00683053	76
MN34	MN34b.wgs.marked_dedup	DefaultLib	0	0	1815338	0.075648	453028	0.0188784	21728802	0.905474	21728802	0	0	10862088	0.499894	10866714	0.500106	0	0	122771	0.00565015	0	0	0	0	0	0	0	0	0	3101804739	237019519	1636260344	1631579256	0.997139	4681088	0.00286085	191639	0.00011712	0.591247	135191	8.26219	0.629162	902298	0.000551439	0	0	0.00361203	76
MN35	MN35b.wgs.marked_dedup	DefaultLib	0	0	2844196	0.125635	2392862	0.105699	17401436	0.768666	17401436	0	0	8706163	0.500313	8695273	0.499687	0	0	501927	0.028844	0	0	0	0	0	0	0	0	0	3101804739	237019519	1283729880	1278569167	0.99598	5160713	0.00402009	210543	0.000164009	0.585211	155837	0.000121394	0.61212	2256990	0.00175815	0	0	0.00606365	76
MN36	MN36b.wgs.marked_dedup	DefaultLib	0	0	2579208	0.124957	675592	0.0327311	17385889	0.842311	17385889	0	0	8692802	0.499992	8693087	0.500008	0	0	572182	0.0329107	0	0	0	0	0	0	0	0	0	3101804739	237019519	1272172229	1266969068	0.99591	5203161	0.00408998	194113	0.000152584	0.541236	145598	0.000114448	0.556292	2802272	0.00220275	0	0	0.00655976	76
MN37	MN37b.wgs.marked_dedup	DefaultLib	0	0	992328	0.0958467	2065146	0.199468	7295810	0.704686	7295810	0	0	3644923	0.499591	3650887	0.500409	0	0	209501	0.0287152	0	0	0	0	0	0	0	0	0	3101804739	237019519	535485583	532881898	0.995138	2603685	0.00486229	104827	0.000195761	0.57219	77143	0.000144062	0.600612	1135939	0.00212133	0	0	0.00732344	76
MN38	MN38B.wgs.marked_dedup	DefaultLib	0	0	1896569	0.100013	331498	0.0174811	16735166	0.882506	16735166	0	0	8367254	0.49998	8367912	0.50002	0	0	141303	0.00844348	0	0	0	0	0	0	0	0	0	3101804739	237019519	1255202377	1251174946	0.996791	4027431	0.00320859	162844	0.000129735	0.579549	117494	9.36056	0.606533	1011997	0.000806242	0	0	0.00423817	76
MN39	MN39b.wgs.marked_dedup	DefaultLib	0	0	1591241	0.0975914	637487	0.0390973	14076411	0.863311	14076411	0	0	7039398	0.500085	7037013	0.499915	0	0	252107	0.0179099	0	0	0	0	0	0	0	0	0	3101804739	237019519	1042951110	1038649418	0.995875	4301692	0.00412454	181718	0.000174234	0.597244	129616	0.000124278	0.637036	1645846	0.00157807	0	0	0.00600112	76
MN3	MN3b.wgs.marked_dedup	DefaultLib	0	0	23721636	0.944025	1003371	0.0399301	403180	0.0160449	403180	0	0	201561	0.499928	201619	0.500072	0	0	34859	0.0864601	0	0	0	0	0	0	0	0	0	3101735620	237019319	29225853	28976365	0.991463	249488	0.00853655	8241	0.000281976	0.415726	6463	0.00022114	0.345196	79035	0.00270428	0	0	0.011744	76
MN40	MN40b.wgs.marked_dedup	DefaultLib	0	0	2432278	0.136646	2004823	0.112632	13362732	0.750722	13362732	0	0	6679176	0.499836	6683556	0.500164	0	0	435750	0.0326093	0	0	0	0	0	0	0	0	0	3101804739	237019519	963179735	957779279	0.994393	5400456	0.0056069	230160	0.000238959	0.55945	167627	0.000174035	0.589458	3174379	0.00329573	0	0	0.00931563	76
MN41	MN41b.wgs.marked_dedup	DefaultLib	0	0	1526243	0.102975	1013589	0.0683867	12281604	0.828638	12281604	0	0	6141279	0.500039	6140325	0.499961	0	0	316903	0.0258031	0	0	0	0	0	0	0	0	0	3101804739	237019519	903955035	899681937	0.995273	4273098	0.00472711	175778	0.000194454	0.581717	128106	0.000141717	0.615006	1810011	0.00200232	0	0	0.00706561	76
MN42	MN42b.wgs.marked_dedup	DefaultLib	0	0	1183699	0.103536	1185592	0.103702	9063392	0.792762	9063392	0	0	4529255	0.499731	4534137	0.500269	0	0	313813	0.0346242	0	0	0	0	0	0	0	0	0	3101804739	237019519	659469468	655953232	0.994668	3516236	0.00533192	138847	0.000210543	0.56241	103084	0.000156314	0.595029	1746805	0.0026488	0	0	0.00834758	76
MN43	MN43b.wgs.marked_dedup	DefaultLib	0	0	781800	0.0723796	200880	0.0185976	9818710	0.909023	9818710	0	0	4909730	0.500038	4908980	0.499962	0	0	92381	0.00940867	0	0	0	0	0	0	0	0	0	3101804739	237019519	735037734	732484857	0.996527	2552877	0.00347312	92327	0.000125609	0.561569	65041	8.84866	0.592934	672249	0.000914578	0	0	0.0046018	76
MN44	MN44b.wgs.marked_dedup	DefaultLib	0	0	8070052	0.169618	13041408	0.274107	26466281	0.556274	26466281	0	0	13231941	0.499955	13234340	0.500045	0	0	710790	0.0268564	0	0	0	0	0	0	0	0	0	3101804739	237019519	1942851353	1933842347	0.995363	9009006	0.004637	408158	0.000210082	0.600062	300025	0.000154425	0.63513	4281947	0.00220395	0	0	0.00720546	76
MN45	MN45B.wgs.marked_dedup	DefaultLib	0	0	3370505	0.104123	3019951	0.093294	25979817	0.802583	25979817	0	0	12990983	0.500041	12988834	0.499959	0	0	483612	0.0186149	0	0	0	0	0	0	0	0	0	3101804739	237019519	1916984077	1909906998	0.996308	7077079	0.00369178	305167	0.000159191	0.580895	213747	0.000111502	0.617852	3384422	0.00176549	0	0	0.00572796	76
MN46	MN46b.wgs.marked_dedup	DefaultLib	0	0	1647563	0.0985039	357191	0.0213556	14721107	0.88014	14721107	0	0	7361475	0.500063	7359632	0.499937	0	0	30397	0.00206486	0	0	0	0	0	0	0	0	0	3101804739	237019519	1110059764	1106700151	0.996973	3359613	0.00302652	126051	0.000113553	0.572221	89686	8.07938	0.624434	510398	0.000459793	0	0	0.00368066	76
MN47	MN47b.wgs.marked_dedup	DefaultLib	0	0	4886134	0.168168	1046195	0.0360072	23122799	0.795825	23122799	0	0	11560672	0.499969	11562127	0.500031	0	0	759235	0.0328349	0	0	0	0	0	0	0	0	0	3101804739	237019519	1688298295	1679528729	0.994806	8769566	0.00519432	350540	0.000207629	0.587322	256476	0.000151914	0.61798	4116649	0.00243834	0	0	0.00799221	76
MN48	MN48b.wgs.marked_dedup	DefaultLib	0	0	6774263	0.183942	7720296	0.20963	22333609	0.606427	22333609	0	0	11170372	0.50016	11163237	0.49984	0	0	616174	0.0275895	0	0	0	0	0	0	0	0	0	3101804739	237019519	1645082675	1637305435	0.995272	7777240	0.00472757	315588	0.000191837	0.592285	229279	0.000139372	0.625134	3068727	0.00186539	0	0	0.00692417	76
MN49	MN49b.wgs.marked_dedup	DefaultLib	0	0	6743794	0.176796	1150222	0.0301544	30250415	0.793049	30250415	0	0	15124876	0.499989	15125539	0.500011	0	0	1010556	0.0334064	0	0	0	0	0	0	0	0	0	3101804739	237019519	2185494585	2174851984	0.99513	10642601	0.00486965	431138	0.000197273	0.549685	309395	0.000141567	0.579848	6662634	0.00304857	0	0	0.00825706	76
MN4	MN4b.wgs.marked_dedup	DefaultLib	0	0	23388458	0.22373	2297613	0.0219786	78852773	0.754292	78852773	0	0	39425199	0.499985	39427574	0.500015	0	0	2046875	0.0259582	0	0	0	0	0	0	0	0	0	3101804739	237019519	5819996254	5789760382	0.994805	30235872	0.00519517	765638	0.000131553	0.56865	553333	9.50745	0.591221	9969683	0.00171301	0	0	0.0071348	76
MN50	MN50b.wgs.marked_dedup	DefaultLib	0	0	3806299	0.109305	630481	0.0181054	30386056	0.87259	30386056	0	0	15193203	0.500006	15192853	0.499994	0	0	490441	0.0161403	0	0	0	0	0	0	0	0	0	3101804739	237019519	2255690552	2247127302	0.996204	8563250	0.00379629	334094	0.000148112	0.572806	236800	0.000104979	0.609633	3237704	0.00143535	0	0	0.00548473	76
MN51	MN51b.wgs.marked_dedup	DefaultLib	0	0	4413916	0.103971	700905	0.01651	37338655	0.879519	37338655	0	0	18669969	0.500017	18668686	0.499983	0	0	291194	0.00779873	0	0	0	0	0	0	0	0	0	3101804739	237019519	2798662275	2788586720	0.9964	10075555	0.00360013	316060	0.000112933	0.574739	221016	0.78972	0.60911	2321107	0.000829363	0	0	0.0046214	76
MN52	MN52b.wgs.marked_dedup	DefaultLib	0	0	2670969	0.0882355	596492	0.0197051	27003459	0.892059	27003459	0	0	13502700	0.500036	13500759	0.499964	0	0	323048	0.0119632	0	0	0	0	0	0	0	0	0	3101804739	237019519	2020225185	2012650391	0.996251	7574794	0.00374948	236098	0.000116867	0.574173	168051	8.31843	0.602061	1875865	0.000928543	0	0	0.00487807	76
MN53	MN53b.wgs.marked_dedup	DefaultLib	0	0	3400668	0.101908	458495	0.0137398	29510714	0.884352	29510714	0	0	14757214	0.500063	14753500	0.499937	0	0	342594	0.0116091	0	0	0	0	0	0	0	0	0	3101804739	237019519	2205117192	2196783669	0.996221	8333523	0.00377917	275393	0.000124888	0.582204	194078	8.80126	0.61686	2241412	0.00101646	0	0	0.00500853	76
MN54	MN54b.wgs.marked_dedup	DefaultLib	0	0	5328108	0.0995678	756449	0.014136	47427803	0.886296	47427803	0	0	23714796	0.500019	23713007	0.499981	0	0	328091	0.00691769	0	0	0	0	0	0	0	0	0	3101804739	237019519	3563581151	3551322233	0.99656	12258918	0.00344006	514294	0.000144319	0.666372	264333	7.41762	0.601412	2458594	0.000689922	0	0	0.00434847	76
MN55	MN55b.wgs.marked_dedup	DefaultLib	0	0	2709807	0.131019	3611861	0.174633	14360943	0.694349	14360943	0	0	7181343	0.500061	7179600	0.499939	0	0	488806	0.0340372	0	0	0	0	0	0	0	0	0	3101804739	237019519	1048430830	1042541461	0.994383	5889369	0.00561732	216716	0.000206705	0.58046	156717	0.000149478	0.613699	2535798	0.00241866	0	0	0.00839216	76
MN56	MN56b.wgs.marked_dedup	DefaultLib	0	0	9098642	0.187696	3781863	0.0780159	35595027	0.734289	35595027	0	0	17804949	0.500209	17790078	0.499791	0	0	638772	0.0179455	0	0	0	0	0	0	0	0	0	3101804739	237019519	2642701665	2631008898	0.995575	11692767	0.00442455	459959	0.000174049	0.617944	323919	0.000122571	0.660168	3855561	0.00145895	0	0	0.00618012	76
MN57	MN57b.wgs.marked_dedup	DefaultLib	0	0	6337281	0.170779	2725236	0.0734403	28045653	0.755781	28045653	0	0	14027353	0.500161	14018300	0.499839	0	0	580944	0.0207142	0	0	0	0	0	0	0	0	0	3101804739	237019519	2060479198	2050257116	0.995039	10222082	0.00496102	417150	0.000202453	0.599734	304296	0.000147682	0.640741	4414456	0.00214244	0	0	0.0074536	76
MN5	MN5b.wgs.marked_dedup	DefaultLib	0	0	4496823	0.0685675	601754	0.00917553	60483880	0.922257	60483880	0	0	30246842	0.500081	30237038	0.499919	0	0	411169	0.00679799	0	0	0	0	0	0	0	0	0	3101804739	237019519	4552581188	4535401652	0.996226	17179536	0.00377358	452990	9.95018	0.612062	320972	7.05033	0.655163	2562897	0.000562955	0	0	0.00450654	76
MN6	MN6b.wgs.marked_dedup	DefaultLib	0	0	33709583	0.314475	6446928	0.0601432	67036526	0.625381	67036526	0	0	33520533	0.500034	33515993	0.499966	0	0	1086504	0.0162076	0	0	0	0	0	0	0	0	0	3101804739	237019519	4998461252	4973722824	0.995051	24738428	0.00494921	648475	0.000129735	0.580416	462060	9.24404	0.609793	5694188	0.00113919	0	0	0.00631057	76
MN7	MN7b.wgs.marked_dedup	DefaultLib	0	0	5982822	0.167291	2620739	0.073281	27159301	0.759428	27159301	0	0	13578899	0.499972	13580402	0.500028	0	0	900670	0.0331625	0	0	0	0	0	0	0	0	0	3101804739	237019519	1990159444	1979178391	0.994482	10981053	0.00551767	438295	0.000220231	0.698406	200454	0.000100723	0.566629	4169360	0.00209499	0	0	0.00793362	76
MN8	MN8b.wgs.marked_dedup	DefaultLib	0	0	12542559	0.163585	1570211	0.0204794	62560106	0.815935	62560106	0	0	31284928	0.500078	31275178	0.499922	0	0	1294198	0.0206873	0	0	0	0	0	0	0	0	0	3101804739	237019519	4646161053	4624538816	0.995346	21622237	0.00465379	587203	0.000126385	0.59856	426238	9.17398	0.62668	6217590	0.00133822	0	0	0.00621013	76
MN9	MN9b.wgs.marked_dedup	DefaultLib	0	0	2065256	0.118695	416864	0.0239582	14917551	0.857347	14917551	0	0	7456177	0.499826	7461374	0.500174	0	0	225413	0.0151106	0	0	0	0	0	0	0	0	0	3101804739	237019519	1110686894	1105009485	0.994888	5677409	0.00511162	157397	0.000141711	0.596047	119535	0.000107623	0.612231	1358368	0.001223	0	0	0.00658395	76
[truncated: 9 more columns]

## Sheet: Validation_SCNAs
Sample ID	Library ID	Sample	Library	#QCFail	QCFailFraction	#DuplicateMarked	DuplicateFraction	#Unmapped	UnmappedFraction	#Mapped	MappedFraction	#MappedRead1	#MappedRead2	RatioMapped2vsMapped1	#MappedForward	MappedForwardFraction	#MappedReverse	MappedReverseFraction	#SecondaryAlignments	SecondaryAlignmentFraction	#SupplementaryAlignments	SupplementaryAlignmentFraction	#SplicedAlignments	SplicedAlignmentFraction	#Pairs	#MappedPairs	MappedPairsFraction	#MappedSameChr	MappedSameChrFraction	#MappedProperPair	MappedProperFraction	#ReferenceBp	#ReferenceNs	#AlignedBases	#MatchedBases	MatchRate	#MismatchedBases	MismatchRate	#DeletionsCigarD	DeletionRate	HomopolymerContextDel	#InsertionsCigarI	InsertionRate	HomopolymerContextIns	#SoftClippedBases	SoftClipRate	#HardClippedBases	HardClipRate	ErrorRate
BM_67	XZ252	ACGACATC	ACGACATC	0	0	0	0	0	0	1014460	1	1014460	0	0	507009	0.499782	507451	0.500218	2010	0.00198135	0	0	0	0	0	0	0	0	0	0	0	3099877741	237019319	58435144	58185646	0.99573	249498	0.00426966	8796	0.000150526	0.560937	23670	0.000405064	0.93308	175243	0.00299893	0	0	0.00782418
BM_81	XZ252	ACGACGAA	ACGACGAA	0	0	0	0	0	0	1979055	1	1979055	0	0	989212	0.499841	989843	0.500159	2217	0.00112023	0	0	0	0	0	0	0	0	0	0	0	3100403684	237019319	114971334	114613251	0.996885	358083	0.00311454	16107	0.000140096	0.605079	51326	0.000446424	0.935549	276331	0.00240348	0	0	0.00610454
BM_73	XZ252	ACGACTCC	ACGACTCC	0	0	0	0	0	0	1675398	1	1675398	0	0	836786	0.499455	838612	0.500545	3164	0.00188851	0	0	0	0	0	0	0	0	0	0	0	3099912323	237019319	94413798	94041444	0.996056	372354	0.00394385	14051	0.000148824	0.564942	39550	0.000418901	0.923717	416075	0.00440693	0	0	0.00891851
BM_88	XZ252	ATGTGCGC	ATGTGCGC	0	0	0	0	0	0	5813791	1	5813791	0	0	2908635	0.500299	2905156	0.499701	9370	0.00161169	0	0	0	0	0	0	0	0	0	0	0	3100936277	237019419	337198368	335991452	0.996421	1206916	0.00357925	47881	0.000141997	0.576513	139433	0.000413504	0.932168	871119	0.0025834	0	0	0.00671815
BM_92	XZ252	ATGTGTCA	ATGTGTCA	0	0	0	0	0	0	5582324	1	5582324	0	0	2794401	0.50058	2787923	0.49942	7701	0.00137953	0	0	0	0	0	0	0	0	0	0	0	3100342657	237019419	324051252	322956072	0.99662	1095180	0.00337965	45574	0.000140638	0.59648	140718	0.000434246	0.934443	810179	0.00250016	0	0	0.00645469
BM_64	XZ252	CATCAATC	CATCAATC	0	0	0	0	0	0	1609672	1	1609672	0	0	804676	0.499901	804996	0.500099	2659	0.00165189	0	0	0	0	0	0	0	0	0	0	0	3099973175	237019319	92080765	91748696	0.996394	332069	0.00360628	13814	0.00015002	0.581873	40539	0.000440255	0.931079	317800	0.00345132	0	0	0.00764787
BM_60	XZ252	CATCACGC	CATCACGC	0	0	0	0	0	0	2921889	1	2921889	0	0	1462806	0.500637	1459083	0.499363	2335	0.000799141	0	0	0	0	0	0	0	0	0	0	0	3100382114	237019419	169829130	169272134	0.99672	556996	0.00327974	23737	0.00013977	0.589797	70628	0.000415877	0.931104	413954	0.00243747	0	0	0.00627286
BM_76	XZ252	CATCAGAA	CATCAGAA	0	0	0	0	0	0	5326040	1	5326040	0	0	2662274	0.49986	2663766	0.50014	8635	0.00162128	0	0	0	0	0	0	0	0	0	0	0	3100342178	237019319	308530515	307356531	0.996195	1173984	0.00380508	46767	0.00015158	0.570488	127877	0.000414471	0.932873	822072	0.00266448	0	0	0.00703561
BM_71	XZ252	CATCATCC	CATCATCC	0	0	0	0	0	0	1450855	1	1450855	0	0	726296	0.500599	724559	0.499401	2516	0.00173415	0	0	0	0	0	0	0	0	0	0	0	3100106601	237019319	83019002	82683892	0.995963	335110	0.00403655	12060	0.000145268	0.553731	32907	0.000396379	0.927766	284261	0.00342405	0	0	0.00800224
BM_85	XZ252	CGTGTCGC	CGTGTCGC	0	0	0	0	0	0	3306569	1	3306569	0	0	1653631	0.500105	1652938	0.499895	5425	0.00164067	0	0	0	0	0	0	0	0	0	0	0	3100085304	237019319	192270901	191662441	0.996835	608460	0.0031646	26176	0.000136141	0.59482	81174	0.000422186	0.935016	458313	0.00238368	0	0	0.00610661
BM_90	XZ252	CGTGTTCA	CGTGTTCA	0	0	0	0	0	0	2062091	1	2062091	0	0	1031325	0.500136	1030766	0.499864	3728	0.00180787	0	0	0	0	0	0	0	0	0	0	0	3100205120	237019319	116072422	115609791	0.996014	462631	0.00398571	17551	0.000151207	0.555182	48728	0.000419807	0.924746	512475	0.00441513	0	0	0.00897186
BM_87	XZ252	GACACCGC	GACACCGC	0	0	0	0	0	0	4655650	1	4655650	0	0	2328719	0.500192	2326931	0.499808	7214	0.00154952	0	0	0	0	0	0	0	0	0	0	0	3100534993	237019319	268281278	267330656	0.996457	950622	0.00354338	37744	0.000140688	0.593578	113942	0.000424711	0.931562	791548	0.00295044	0	0	0.00705922
BM_91	XZ252	GACACTCA	GACACTCA	0	0	0	0	0	0	6280244	1	6280244	0	0	3142392	0.500361	3137852	0.499639	11216	0.00178592	0	0	0	0	0	0	0	0	0	0	0	3100183651	237019319	364490654	363146448	0.996312	1344206	0.0036879	52625	0.00014438	0.568038	142148	0.000389991	0.929981	932639	0.00255875	0	0	0.00678102
BM_65	XZ252	GTCGTATC	GTCGTATC	0	0	0	0	0	0	1079899	1	1079899	0	0	540492	0.500502	539407	0.499498	1781	0.00164923	0	0	0	0	0	0	0	0	0	0	0	3100378960	237019319	62333392	62050055	0.995454	283337	0.00454551	9411	0.000150978	0.562214	25210	0.000404438	0.927687	179100	0.00287326	0	0	0.00797419
BM_80	XZ252	GTCGTGAA	GTCGTGAA	0	0	0	0	0	0	3475163	1	3475163	0	0	1738749	0.500336	1736414	0.499664	4950	0.00142439	0	0	0	0	0	0	0	0	0	0	0	3100306133	237019319	201123512	200256251	0.995688	867261	0.00431208	29666	0.000147501	0.554237	83992	0.000417614	0.931743	541786	0.0026938	0	0	0.00757099
BM_72	XZ252	GTCGTTCC	GTCGTTCC	0	0	0	0	0	0	1422061	1	1422061	0	0	711935	0.500636	710126	0.499364	2361	0.00166027	0	0	0	0	0	0	0	0	0	0	0	3100305199	237019319	82331352	82013366	0.996138	317986	0.00386227	11664	0.000141671	0.546039	33340	0.000404949	0.930264	219700	0.00266849	0	0	0.00707738
BM_84	XZ252	TCACACGC	TCACACGC	0	0	0	0	0	0	1090434	1	1090434	0	0	545703	0.500446	544731	0.499554	1821	0.00166998	0	0	0	0	0	0	0	0	0	0	0	3099969014	237019419	62618788	62379070	0.996172	239718	0.00382821	8979	0.000143391	0.556855	25702	0.000410452	0.929266	198945	0.00317708	0	0	0.00755914
BM_89	XZ252	TCACATCA	TCACATCA	0	0	0	0	0	0	2139129	1	2139129	0	0	1070536	0.500454	1068593	0.499546	3313	0.00154876	0	0	0	0	0	0	0	0	0	0	0	3100432723	237019319	123363616	122973423	0.996837	390193	0.00316295	17112	0.000138712	0.597359	53298	0.00043204	0.933056	362431	0.00293791	0	0	0.00667161
BM_68	XZ252	TGATGATC	TGATGATC	0	0	0	0	0	0	5838282	1	5838282	0	0	2920910	0.500303	2917372	0.499697	11169	0.00191306	0	0	0	0	0	0	0	0	0	0	0	3100515186	237019319	337958046	336893377	0.99685	1064669	0.0031503	48649	0.00014395	0.598717	148804	0.000440303	0.935748	920939	0.00272501	0	0	0.00645956
BM_63	XZ252	TGATGCGC	TGATGCGC	0	0	0	0	0	0	3900242	1	3900242	0	0	1951325	0.500309	1948917	0.499691	4990	0.00127941	0	0	0	0	0	0	0	0	0	0	0	3100390179	237019419	227173865	226477871	0.996936	695994	0.00306371	31270	0.000137648	0.597889	97685	0.000430001	0.935722	509275	0.00224179	0	0	0.00587314
BM_83	XZ252	TGATGGAA	TGATGGAA	0	0	0	0	0	0	1121619	1	1121619	0	0	560731	0.49993	560888	0.50007	1953	0.00174123	0	0	0	0	0	0	0	0	0	0	0	3100059058	237019319	62954686	62721616	0.996298	233070	0.00370219	9173	0.000145708	0.588902	29552	0.000469417	0.931037	295254	0.00468994	0	0	0.00900726
BM_75	XZ252	TGATGTCC	TGATGTCC	0	0	0	0	0	0	3317818	1	3317818	0	0	1660028	0.500337	1657790	0.499663	5523	0.00166465	0	0	0	0	0	0	0	0	0	0	0	3100138544	237019419	191428972	190641012	0.995884	787960	0.0041162	27831	0.000145386	0.553484	75191	0.000392788	0.927066	559311	0.00292177	0	0	0.00757614
BM_102	XZ253	ACGACATC	ACGACATC	0	0	0	0	0	0	3831412	1	3831412	0	0	1915184	0.499864	1916228	0.500136	6519	0.00170146	0	0	0	0	0	0	0	0	0	0	0	3100155806	237019319	221599687	220935396	0.997002	664291	0.00299771	31297	0.000141232	0.59945	94029	0.000424319	0.933531	606352	0.00273625	0	0	0.00629951
BM_95	XZ253	ACGACCGC	ACGACCGC	0	0	0	0	0	0	5400355	1	5400355	0	0	2701114	0.500173	2699241	0.499827	8524	0.00157841	0	0	0	0	0	0	0	0	0	0	0	3100393594	237019319	313077667	312140335	0.997006	937332	0.00299393	42803	0.000136717	0.602318	134408	0.000429312	0.936388	809147	0.00258449	0	0	0.00614445
BM_110	XZ253	ACGACGAA	ACGACGAA	0	0	0	0	0	0	11892339	1	11892339	0	0	5949119	0.500248	5943220	0.499752	19037	0.00160078	0	0	0	0	0	0	0	0	0	0	0	3101061852	237019319	696206035	694385401	0.997385	1820634	0.00261508	92933	0.000133485	0.608503	287150	0.00041245	0.936751	1380426	0.00198278	0	0	0.0051438
BM_106	XZ253	ACGACTCC	ACGACTCC	0	0	0	0	0	0	6655582	1	6655582	0	0	3328949	0.500174	3326633	0.499826	8710	0.00130868	0	0	0	0	0	0	0	0	0	0	0	3100501692	237019419	388512225	387377383	0.997079	1134842	0.00292099	51059	0.000131422	0.593353	154145	0.000396757	0.932758	828733	0.00213309	0	0	0.00558227
BM_119	XZ253	ATGTGCGC	ATGTGCGC	0	0	0	0	0	0	5754695	1	5754695	0	0	2879711	0.500411	2874984	0.499589	9257	0.0016086	0	0	0	0	0	0	0	0	0	0	0	3100822444	237019419	334076700	332934533	0.996581	1142167	0.00341888	46365	0.000138785	0.587749	135104	0.00040441	0.931364	841400	0.00251858	0	0	0.00648066
BM_123	XZ253	ATGTGTCA	ATGTGTCA	0	0	0	0	0	0	2493367	1	2493367	0	0	1246666	0.499993	1246701	0.500007	6417	0.00257363	0	0	0	0	0	0	0	0	0	0	0	3099985618	237019319	144245773	143742005	0.996508	503768	0.00349243	19566	0.000135643	0.572064	54365	0.000376891	0.927196	403455	0.002797	0	0	0.00680196
BM_100	XZ253	CATCAATC	CATCAATC	0	0	0	0	0	0	2779224	1	2779224	0	0	1388798	0.499707	1390426	0.500293	6206	0.002233	0	0	0	0	0	0	0	0	0	0	0	3099838988	237019419	160789372	160257719	0.996693	531653	0.00330652	21697	0.000134941	0.583214	62547	0.000389	0.925032	440523	0.00273975	0	0	0.00657021
BM_93	XZ253	CATCACGC	CATCACGC	0	0	0	0	0	0	2412018	1	2412018	0	0	1206494	0.500201	1205524	0.499799	3776	0.00156549	0	0	0	0	0	0	0	0	0	0	0	3100362242	237019319	139667742	139235039	0.996902	432703	0.00309809	19646	0.000140662	0.599155	58841	0.000421293	0.93304	377211	0.00270077	0	0	0.00636082
BM_108	XZ253	CATCAGAA	CATCAGAA	0	0	0	0	0	0	4118429	1	4118429	0	0	2058952	0.499936	2059477	0.500064	6709	0.00162902	0	0	0	0	0	0	0	0	0	0	0	3100562218	237019419	237250152	236571887	0.997141	678265	0.00285886	33482	0.000141125	0.595843	103843	0.000437694	0.933842	709306	0.0029897	0	0	0.00642738
BM_116	XZ253	CGTGTCGC	CGTGTCGC	0	0	0	0	0	0	1892392	1	1892392	0	0	946849	0.500345	945543	0.499655	3337	0.00176338	0	0	0	0	0	0	0	0	0	0	0	3100218431	237019319	109029451	108692905	0.996913	336546	0.00308674	14663	0.000134487	0.592512	44043	0.000403955	0.927344	328200	0.0030102	0	0	0.00663538
BM_118	XZ253	GACACCGC	GACACCGC	0	0	0	0	0	0	6778079	1	6778079	0	0	3387349	0.499751	3390730	0.500249	9370	0.0013824	0	0	0	0	0	0	0	0	0	0	0	3100666820	237019419	395240218	394025583	0.996927	1214635	0.00307316	53871	0.000136299	0.581055	154951	0.000392043	0.931701	875638	0.00221546	0	0	0.00581696
BM_122	XZ253	GACACTCA	GACACTCA	0	0	0	0	0	0	3549538	1	3549538	0	0	1775365	0.500168	1774173	0.499832	6062	0.00170783	0	0	0	0	0	0	0	0	0	0	0	3100547164	237019319	205198431	204466307	0.996432	732124	0.00356788	28660	0.00013967	0.571528	82099	0.000400096	0.927709	569069	0.00277326	0	0	0.00688091
BM_101	XZ253	GTCGTATC	GTCGTATC	0	0	0	0	0	0	1490127	1	1490127	0	0	745431	0.500247	744696	0.499753	3317	0.00222598	0	0	0	0	0	0	0	0	0	0	0	3100121104	237019319	86211896	85961996	0.997101	249900	0.00289867	11058	0.000128265	0.588804	33156	0.000384587	0.93045	238032	0.00276101	0	0	0.00617254
BM_94	XZ253	GTCGTCGC	GTCGTCGC	0	0	0	0	0	0	3033576	1	3033576	0	0	1515261	0.499497	1518315	0.500503	4663	0.00153713	0	0	0	0	0	0	0	0	0	0	0	3100537813	237019319	176116592	175542564	0.996741	574028	0.00325936	24629	0.000139845	0.590889	74006	0.00042021	0.932127	437753	0.00248559	0	0	0.00630501
BM_109	XZ253	GTCGTGAA	GTCGTGAA	0	0	0	0	0	0	4024840	1	4024840	0	0	2014534	0.500525	2010306	0.499475	6141	0.00152577	0	0	0	0	0	0	0	0	0	0	0	3100678784	237019419	232895891	232145577	0.996778	750314	0.00322167	30895	0.000132656	0.592005	96230	0.000413189	0.929959	636035	0.00273098	0	0	0.0064985
BM_105	XZ253	GTCGTTCC	GTCGTTCC	0	0	0	0	0	0	1712634	1	1712634	0	0	856470	0.500089	856164	0.499911	2489	0.00145332	0	0	0	0	0	0	0	0	0	0	0	3100168443	237019419	99866827	99570284	0.997031	296543	0.00296938	13601	0.000136191	0.576355	39795	0.000398481	0.932278	222323	0.00222619	0	0	0.00573025
BM_114	XZ253	TCACACGC	TCACACGC	0	0	0	0	0	0	2709046	1	2709046	0	0	1354605	0.50003	1354441	0.49997	4900	0.00180875	0	0	0	0	0	0	0	0	0	0	0	3100344713	237019319	156591388	156095027	0.99683	496361	0.00316978	21347	0.000136323	0.58589	62958	0.000402053	0.928889	436655	0.0027885	0	0	0.00649666
BM_103	XZ253	TGATGATC	TGATGATC	0	0	0	0	0	0	7431577	1	7431577	0	0	3719944	0.500559	3711633	0.499441	12653	0.0017026	0	0	0	0	0	0	0	0	0	0	0	3100569015	237019319	433711562	432365576	0.996897	1345986	0.00310341	59766	0.000137801	0.59753	176579	0.000407135	0.934534	952292	0.00219568	0	0	0.00584403
BM_97	XZ253	TGATGCGC	TGATGCGC	0	0	0	0	0	0	5410175	1	5410175	0	0	2706035	0.500175	2704140	0.499825	8963	0.00165669	0	0	0	0	0	0	0	0	0	0	0	3100339364	237019319	315130653	314247619	0.997198	883034	0.00280212	42327	0.000134316	0.609257	134507	0.000426829	0.936717	718856	0.00228114	0	0	0.0056444
BM_111	XZ253	TGATGGAA	TGATGGAA	0	0	0	0	0	0	4074849	1	4074849	0	0	2038376	0.500234	2036473	0.499766	8319	0.00204155	0	0	0	0	0	0	0	0	0	0	0	3100169644	237019319	236798184	236059265	0.99688	738919	0.00312046	32106	0.000135584	0.586401	94802	0.000400349	0.931542	585822	0.00247393	0	0	0.00613032
BM_107	XZ253	TGATGTCC	TGATGTCC	0	0	0	0	0	0	8059552	1	8059552	0	0	4027622	0.499733	4031930	0.500267	12140	0.00150629	0	0	0	0	0	0	0	0	0	0	0	3101074424	237019319	472172957	470855359	0.99721	1317598	0.0027905	61536	0.000130325	0.608392	187339	0.000396759	0.935774	910519	0.00192836	0	0	0.00524594
BM_127	XZ254	ACGACCGC	ACGACCGC	0	0	0	0	0	0	4757258	1	4757258	0	0	2379067	0.500092	2378191	0.499908	8304	0.00174554	0	0	0	0	0	0	0	0	0	0	0	3100090465	237019319	275535675	274608382	0.996635	927293	0.00336542	37416	0.000135794	0.590549	108110	0.000392363	0.929516	741503	0.00269113	0	0	0.00658471
BM_129	XZ254	CATCAATC	CATCAATC	0	0	0	0	0	0	5627893	1	5627893	0	0	2815169	0.500217	2812724	0.499783	6747	0.00119885	0	0	0	0	0	0	0	0	0	0	0	3100347423	237019419	329260606	328245071	0.996916	1015535	0.00308429	43816	0.000133074	0.592135	128137	0.000389166	0.933899	653005	0.00198325	0	0	0.00558978
BM_124	XZ254	CATCACGC	CATCACGC	0	0	0	0	0	0	3542225	1	3542225	0	0	1771585	0.500133	1770640	0.499867	4575	0.00129156	0	0	0	0	0	0	0	0	0	0	0	3100378330	237019319	207050600	206436384	0.997033	614216	0.0029665	28475	0.000137527	0.607305	83560	0.000403573	0.93297	436420	0.00210779	0	0	0.0056154
BM_130	XZ254	GTCGTATC	GTCGTATC	0	0	0	0	0	0	3136587	1	3136587	0	0	1570875	0.500823	1565712	0.499177	5946	0.00189569	0	0	0	0	0	0	0	0	0	0	0	3100188483	237019319	181082991	180352677	0.995967	730314	0.00403303	25772	0.000142321	0.563635	69917	0.000386105	0.924954	520165	0.00287252	0	0	0.00743398
BM_125	XZ254	GTCGTCGC	GTCGTCGC	0	0	0	0	0	0	2536999	1	2536999	0	0	1268951	0.500178	1268048	0.499822	5570	0.00219551	0	0	0	0	0	0	0	0	0	0	0	3100336916	237019319	146549491	146041386	0.996533	508105	0.00346712	19649	0.000134078	0.573973	56679	0.000386757	0.925616	421037	0.002873	0	0	0.00686096
BM_128	XZ254	TCACACGC	TCACACGC	0	0	0	0	0	0	330656	1	330656	0	0	165518	0.500575	165138	0.499425	760	0.00229846	0	0	0	0	0	0	0	0	0	0	0	3098910582	237019319	19085899	19027997	0.996966	57902	0.00303376	2622	0.000137379	0.580473	7515	0.000393746	0.924418	55485	0.00290712	0	0	0.006472
BM_166	XZ255	ACGACGAA	ACGACGAA	0	0	0	0	0	0	1501968	1	1501968	0	0	751665	0.500453	750303	0.499547	2564	0.00170709	0	0	0	0	0	0	0	0	0	0	0	3099890767	237019319	79695554	79337008	0.995501	358546	0.00449895	13310	0.000167011	0.537491	33789	0.000423976	0.90713	670826	0.00841736	0	0	0.0135073
BM_165	XZ255	CATCAGAA	CATCAGAA	0	0	0	0	0	0	19268	1	19268	0	0	9757	0.506384	9511	0.493616	42	0.00217978	0	0	0	0	0	0	0	0	0	0	0	3097223134	237019319	1030127	1025832	0.995831	4295	0.00416939	154	0.000149496	0.551948	368	0.000357238	0.915761	8055	0.00781942	0	0	0.0124955
BM_172	XZ255	TCACATCA	TCACATCA	0	0	0	0	0	0	1016620	1	1016620	0	0	507820	0.499518	508800	0.500482	2203	0.00216698	0	0	0	0	0	0	0	0	0	0	0	3099701398	237019319	52317069	52086172	0.995587	230897	0.00441342	7941	0.000151786	0.505226	19341	0.000369688	0.891009	540136	0.0103243	0	0	0.0152592
BM_180	XZ256	CATCAATC	CATCAATC	0	0	0	0	0	0	2062958	1	2062958	0	0	1031357	0.499941	1031601	0.500059	1633	0.000791582	0	0	0	0	0	0	0	0	0	0	0	3099780640	237019319	113335635	112901945	0.996173	433690	0.0038266	15745	0.000138924	0.562909	43760	0.00038611	0.922372	690081	0.00608883	0	0	0.0104405
BM_198	XZ256	CGTGTTCA	CGTGTTCA	0	0	0	0	0	0	2300605	1	2300605	0	0	1149019	0.499442	1151586	0.500558	1566	0.000680691	0	0	0	0	0	0	0	0	0	0	0	3100171960	237019319	126562489	126123502	0.996531	438987	0.00346854	19006	0.000150171	0.556561	52418	0.000414167	0.921287	760809	0.00601133	0	0	0.0100442
BM_193	XZ256	TCACACGC	TCACACGC	0	0	0	0	0	0	1165590	1	1165590	0	0	582769	0.499978	582821	0.500022	402	0.00034489	0	0	0	0	0	0	0	0	0	0	0	3100170274	237019319	63283002	63033652	0.99606	249350	0.00394024	8770	0.000138584	0.551197	24911	0.000393644	0.921802	429528	0.00678742	0	0	0.0112599
BM_207	XZ257	ATGTGGAG	ATGTGGAG	0	0	0	0	0	0	1120443	1	1120443	0	0	559799	0.499623	560644	0.500377	868	0.000774694	0	0	0	0	0	0	0	0	0	0	0	3099769019	237019419	60580364	60331789	0.995897	248575	0.00410323	8710	0.000143776	0.552354	23160	0.000382302	0.918566	429993	0.00709789	0	0	0.0117272
BM_224	XZ257	ATTCGCGA	ATTCGCGA	0	0	0	0	0	0	567164	1	567164	0	0	282783	0.498591	284381	0.501409	288	0.00050779	0	0	0	0	0	0	0	0	0	0	0	3099767114	237019319	29678364	29571058	0.996384	107306	0.00361563	4049	0.000136429	0.553964	11632	0.000391935	0.9136	269894	0.00909396	0	0	0.013238
BM_208	XZ257	CTAACCGC	CTAACCGC	0	0	0	0	0	0	1661313	1	1661313	0	0	831561	0.500544	829752	0.499456	1265	0.000761446	0	0	0	0	0	0	0	0	0	0	0	3100223963	237019319	89636613	89321330	0.996483	315283	0.00351735	12183	0.000135915	0.555118	31959	0.00035654	0.911731	638884	0.00712749	0	0	0.0111373
BM_212	XZ257	CTAACTCA	CTAACTCA	0	0	0	0	0	0	4390544	1	4390544	0	0	2193419	0.499578	2197125	0.500422	2529	0.000576011	0	0	0	0	0	0	0	0	0	0	0	3100512132	237019419	249139395	248379469	0.99695	759926	0.0030502	32592	0.000130818	0.584438	90264	0.000362303	0.926349	992309	0.00398295	0	0	0.00752627
BM_225	XZ257	GAATCATC	GAATCATC	0	0	0	0	0	0	1483694	1	1483694	0	0	741355	0.499668	742339	0.500332	1294	0.000872147	0	0	0	0	0	0	0	0	0	0	0	3100050286	237019319	80382326	80126000	0.996811	256326	0.00318884	11046	0.000137418	0.566902	29995	0.000373154	0.916619	552776	0.00687684	0	0	0.0105762
BM_221	XZ257	GAATCCGA	GAATCCGA	0	0	0	0	0	0	1685303	1	1685303	0	0	842042	0.499638	843261	0.500362	996	0.000590992	0	0	0	0	0	0	0	0	0	0	0	3099800752	237019319	92797766	92479576	0.996571	318190	0.00342885	13063	0.000140768	0.567863	34540	0.000372207	0.921685	542272	0.00584359	0	0	0.00978542
BM_204	XZ257	GACACGAG	GACACGAG	0	0	0	0	0	0	1750924	1	1750924	0	0	874589	0.499501	876335	0.500499	1430	0.000816712	0	0	0	0	0	0	0	0	0	0	0	3099868229	237019319	95068107	94722767	0.996367	345340	0.00363255	12704	0.000133631	0.559666	35141	0.00036964	0.918756	634438	0.00667351	0	0	0.0108093
BM_217	XZ257	GCTTGGAG	GCTTGGAG	0	0	0	0	0	0	1080044	1	1080044	0	0	540567	0.500505	539477	0.499495	970	0.000898112	0	0	0	0	0	0	0	0	0	0	0	3099875556	237019319	60916823	60704219	0.99651	212604	0.00349007	8335	0.000136826	0.571806	23874	0.000391911	0.929044	266830	0.00438023	0	0	0.00839904
BM_213	XZ257	GCTTGTCA	GCTTGTCA	0	0	0	0	0	0	1424421	1	1424421	0	0	711891	0.499776	712530	0.500224	1171	0.000822088	0	0	0	0	0	0	0	0	0	0	0	3099847220	237019319	79805313	79535670	0.996621	269643	0.00337876	11289	0.000141457	0.567809	29670	0.00037178	0.922851	382542	0.00479344	0	0	0.00868544
BM_215	XZ257	TAGGTTCA	TAGGTTCA	0	0	0	0	0	0	1389971	1	1389971	0	0	695464	0.500344	694507	0.499656	1050	0.000755411	0	0	0	0	0	0	0	0	0	0	0	3099738137	237019319	75614193	75335484	0.996314	278709	0.00368593	11165	0.000147657	0.544648	28926	0.000382547	0.916304	499269	0.00660285	0	0	0.010819
BM_227	XZ257	TCCGAATC	TCCGAATC	0	0	0	0	0	0	2801542	1	2801542	0	0	1400738	0.499988	1400804	0.500012	1961	0.000699972	0	0	0	0	0	0	0	0	0	0	0	3100296350	237019319	160671949	160179667	0.996936	492282	0.0030639	21247	0.000132238	0.584506	57697	0.000359098	0.927275	522501	0.00325197	0	0	0.00680721
BM_236	XZ258	ACGACATC	ACGACATC	0	0	0	0	0	0	1061743	1	1061743	0	0	531054	0.500172	530689	0.499828	812	0.00076478	0	0	0	0	0	0	0	0	0	0	0	3099841593	237019319	57167486	56954130	0.996268	213356	0.00373212	8239	0.00014412	0.554315	19916	0.00034838	0.907009	406677	0.00711378	0	0	0.0113384
BM_117	XZ258	ACGACGAA	ACGACGAA	0	0	0	0	0	0	3278291	1	3278291	0	0	1639409	0.50008	1638882	0.49992	4537	0.00138395	0	0	0	0	0	0	0	0	0	0	0	3100023271	237019319	186146319	185702500	0.997616	443819	0.00238425	22967	0.000123381	0.594113	65224	0.000350391	0.923847	747563	0.004016	0	0	0.00687402
BM_77	XZ258	ACGACTCC	ACGACTCC	0	0	0	0	0	0	4412288	1	4412288	0	0	2205474	0.499848	2206814	0.500152	6744	0.00152846	0	0	0	0	0	0	0	0	0	0	0	3100523689	237019319	254446838	253801146	0.997462	645692	0.00253763	30925	0.000121538	0.602458	85331	0.000335359	0.928385	762940	0.00299843	0	0	0.00599295
BM_229	XZ258	CATCACGC	CATCACGC	0	0	0	0	0	0	2287061	1	2287061	0	0	1142864	0.499709	1144197	0.500291	714	0.000312191	0	0	0	0	0	0	0	0	0	0	0	3100368988	237019319	131176557	130821254	0.997291	355303	0.00270859	17970	0.000136991	0.614302	45603	0.000347646	0.923316	426260	0.00324951	0	0	0.00644274
BM_98	XZ258	CATCAGAA	CATCAGAA	0	0	0	0	0	0	5502275	1	5502275	0	0	2751405	0.500049	2750870	0.499951	7894	0.00143468	0	0	0	0	0	0	0	0	0	0	0	3100856566	237019319	319833572	319056581	0.997571	776991	0.00242936	39431	0.000123286	0.607948	109820	0.000343366	0.930186	800105	0.00250163	0	0	0.00539764
BM_70	XZ258	CATCATCC	CATCATCC	0	0	0	0	0	0	1010019	1	1010019	0	0	505032	0.500022	504987	0.499978	315	0.000311875	0	0	0	0	0	0	0	0	0	0	0	3099408104	237019319	55668597	55497678	0.99693	170919	0.00307029	7091	0.000127379	0.56748	19809	0.000355838	0.915442	308377	0.00553951	0	0	0.00909303
BM_237	XZ258	CGTGTTCA	CGTGTTCA	0	0	0	0	0	0	2182860	1	2182860	0	0	1090336	0.499499	1092524	0.500501	2137	0.000978991	0	0	0	0	0	0	0	0	0	0	0	3099990678	237019419	121491973	121123464	0.996967	368509	0.0030332	15887	0.000130766	0.574306	42747	0.00035185	0.915573	631004	0.00519379	0	0	0.0087096
BM_235	XZ258	GTCGTATC	GTCGTATC	0	0	0	0	0	0	1482819	1	1482819	0	0	741142	0.49982	741677	0.50018	896	0.000604254	0	0	0	0	0	0	0	0	0	0	0	3099735433	237019319	85152153	84914495	0.997209	237658	0.00279098	10647	0.000125035	0.570114	29296	0.000344043	0.925826	267203	0.00313795	0	0	0.00639801
BM_230	XZ258	GTCGTCGC	GTCGTCGC	0	0	0	0	0	0	2485015	1	2485015	0	0	1242788	0.500113	1242227	0.499887	3022	0.00121609	0	0	0	0	0	0	0	0	0	0	0	3100275894	237019319	142879661	142449495	0.996989	430166	0.00301069	18844	0.000131887	0.578911	48991	0.000342883	0.92566	451921	0.00316295	0	0	0.00664841
BM_115	XZ258	GTCGTGAA	GTCGTGAA	0	0	0	0	0	0	5629994	1	5629994	0	0	2815319	0.500057	2814675	0.499943	8388	0.00148988	0	0	0	0	0	0	0	0	0	0	0	3100184700	237019319	326717177	325929053	0.997588	788124	0.00241225	40856	0.00012505	0.612982	115051	0.000352142	0.931178	863462	0.00264284	0	0	0.00553229
BM_66	XZ258	TGATGATC	TGATGATC	0	0	0	0	0	0	4572648	1	4572648	0	0	2286984	0.500144	2285664	0.499856	4670	0.00102129	0	0	0	0	0	0	0	0	0	0	0	3100513193	237019319	261749797	260903708	0.996768	846089	0.00323243	33610	0.000128405	0.585153	92858	0.000354759	0.926738	902802	0.0034491	0	0	0.0071647
BM_126	XZ258	TGATGGAA	TGATGGAA	0	0	0	0	0	0	4648294	1	4648294	0	0	2324955	0.500174	2323339	0.499826	4773	0.00102683	0	0	0	0	0	0	0	0	0	0	0	3100560215	237019319	268630280	267911607	0.997325	718673	0.00267532	34786	0.000129494	0.605243	99432	0.000370144	0.931843	780611	0.00290589	0	0	0.00608086
BM_96	XZ258	TGATGTCC	TGATGTCC	0	0	0	0	0	0	3280741	1	3280741	0	0	1640971	0.500183	1639770	0.499817	4555	0.00138841	0	0	0	0	0	0	0	0	0	0	0	3100398232	237019319	188099410	187563162	0.997149	536248	0.00285088	23205	0.000123366	0.581168	62891	0.00033435	0.922549	626732	0.00333192	0	0	0.00664051
BM_112	XZ261	AGCCATCA	AGCCATCA	0	0	0	0	0	0	1286915	1	1286915	0	0	643103	0.499725	643812	0.500275	438	0.000340349	0	0	0	0	0	0	0	0	0	0	0	3099644884	237019319	75722584	75529214	0.997446	193370	0.00255366	11286	0.000149044	0.622541	27148	0.000358519	0.925777	111638	0.0014743	0	0	0.00453553
BM_99	XZ261	CTAACCGC	CTAACCGC	0	0	0	0	0	0	3717715	1	3717715	0	0	1859850	0.500267	1857865	0.499733	956	0.000257147	0	0	0	0	0	0	0	0	0	0	0	3100453132	237019319	218244868	217704509	0.997524	540359	0.00247593	33657	0.000154217	0.636539	82283	0.000377021	0.929062	352776	0.00161642	0	0	0.00462359
BM_69	XZ261	GACACCGC	GACACCGC	0	0	0	0	0	0	6562515	1	6562515	0	0	3281114	0.499978	3281401	0.500022	2217	0.000337828	0	0	0	0	0	0	0	0	0	0	0	3100422031	237019319	384058478	382838215	0.996823	1220263	0.00317728	60329	0.000157083	0.617282	141987	0.000369702	0.926409	699540	0.00182144	0	0	0.00552551
BM_82	XZ261	GACACGAG	GACACGAG	0	0	0	0	0	0	1872246	1	1872246	0	0	935678	0.499762	936568	0.500238	366	0.000195487	0	0	0	0	0	0	0	0	0	0	0	3099767114	237019319	109855246	109570893	0.997412	284353	0.00258843	17062	0.000155313	0.619974	41091	0.000374047	0.929425	174597	0.00158934	0	0	0.00470713
BM_79	XZ261	TCACATCA	TCACATCA	0	0	0	0	0	0	3139225	1	3139225	0	0	1571042	0.500455	1568183	0.499545	955	0.000304215	0	0	0	0	0	0	0	0	0	0	0	3100100190	237019319	185233805	184799575	0.997656	434230	0.00234423	27398	0.00014791	0.638404	66701	0.000360091	0.930931	238279	0.00128637	0	0	0.0041386
[truncated: 10 more columns]

## Sheet: Multiregion_SCNAs
Sample ID	Library ID	Sample	Library	#QCFail	QCFailFraction	#DuplicateMarked	DuplicateFraction	#Unmapped	UnmappedFraction	#Mapped	MappedFraction	#MappedRead1	#MappedRead2	RatioMapped2vsMapped1	#MappedForward	MappedForwardFraction	#MappedReverse	MappedReverseFraction	#SecondaryAlignments	SecondaryAlignmentFraction	#SupplementaryAlignments	SupplementaryAlignmentFraction	#SplicedAlignments	SplicedAlignmentFraction	#Pairs	#MappedPairs	MappedPairsFraction	#MappedSameChr	MappedSameChrFraction	#MappedProperPair	MappedProperFraction	#ReferenceBp	#ReferenceNs	#AlignedBases	#MatchedBases	MatchRate	#MismatchedBases	MismatchRate	#DeletionsCigarD	DeletionRate	HomopolymerContextDel	#InsertionsCigarI	InsertionRate	HomopolymerContextIns	#SoftClippedBases	SoftClipRate	#HardClippedBases	HardClipRate	ErrorRate
3B_1	XZ250	ACGACATC	ACGACATC	0	0	0	0	0	0	1335895	1	1335895	0	0	668945	0.500747	666950	0.499253	680	0.000509022	0	0	0	0	0	0	0	0	0	0	0	3099622187	237019319	76541287	76209052	0.995659	332235	0.0043406	11513	0.000150416	0.533136	25096	0.000327875	0.904208	237232	0.0030994	0	0	0.00791829
4B_1	XZ250	ACGACCGC	ACGACCGC	0	0	0	0	0	0	1043798	1	1043798	0	0	522246	0.500332	521552	0.499668	619	0.000593027	0	0	0	0	0	0	0	0	0	0	0	3099637369	237019419	59317928	59066427	0.99576	251501	0.00423988	9153	0.000154304	0.566153	22292	0.000375805	0.907904	215110	0.00362639	0	0	0.00839638
5B_3	XZ250	ACGACTCC	ACGACTCC	0	0	0	0	0	0	2653733	1	2653733	0	0	1326175	0.499739	1327558	0.500261	2688	0.00101291	0	0	0	0	0	0	0	0	0	0	0	3099679782	237019319	153699988	153174996	0.996584	524992	0.00341569	22773	0.000148165	0.565362	52481	0.000341451	0.916332	434567	0.00282737	0	0	0.00673268
4B_3	XZ250	CATCAATC	CATCAATC	0	0	0	0	0	0	2399943	1	2399943	0	0	1201198	0.500511	1198745	0.499489	736	0.000306674	0	0	0	0	0	0	0	0	0	0	0	3100325192	237019319	139990188	139415355	0.995894	574833	0.00410624	20590	0.000147082	0.544342	44913	0.00032083	0.914012	287594	0.00205439	0	0	0.00662854
19B_1	XZ250	CATCACGC	CATCACGC	0	0	0	0	0	0	575376	1	575376	0	0	287968	0.500487	287408	0.499513	346	0.000601346	0	0	0	0	0	0	0	0	0	0	0	3099431524	237019419	32893565	32768733	0.996205	124832	0.00379503	4673	0.000142064	0.561524	11801	0.000358763	0.90933	106875	0.00324912	0	0	0.00754497
50B_2	XZ250	CATCAGAA	CATCAGAA	0	0	0	0	0	0	832757	1	832757	0	0	416944	0.500679	415813	0.499321	813	0.000976275	0	0	0	0	0	0	0	0	0	0	0	3099860567	237019319	47265228	47034552	0.99512	230676	0.00488046	8530	0.000180471	0.545604	18260	0.000386331	0.911391	193650	0.00409709	0	0	0.00954435
5B_1	XZ250	CATCATCC	CATCATCC	0	0	0	0	0	0	1022342	1	1022342	0	0	510968	0.499801	511374	0.500199	332	0.000324745	0	0	0	0	0	0	0	0	0	0	0	3099604945	237019319	59560030	59335773	0.996235	224257	0.00376523	8947	0.000150218	0.539287	19432	0.000326259	0.912104	126385	0.00212198	0	0	0.00636368
4B_4	XZ250	GTCGTATC	GTCGTATC	0	0	0	0	0	0	2816661	1	2816661	0	0	1411643	0.501176	1405018	0.498824	850	0.000301776	0	0	0	0	0	0	0	0	0	0	0	3100096634	237019319	164871079	164247144	0.996216	623935	0.00378438	23924	0.000145107	0.559438	55207	0.00033485	0.919304	301396	0.00182807	0	0	0.00609241
19B_2	XZ250	GTCGTCGC	GTCGTCGC	0	0	0	0	0	0	946837	1	946837	0	0	473971	0.500584	472866	0.499416	617	0.000651643	0	0	0	0	0	0	0	0	0	0	0	3099689293	237019319	54186479	53998383	0.996529	188096	0.00347127	7903	0.000145848	0.571808	20626	0.000380648	0.913701	171730	0.00316924	0	0	0.00716701
50B_3	XZ250	GTCGTGAA	GTCGTGAA	0	0	0	0	0	0	985449	1	985449	0	0	493410	0.500696	492039	0.499304	744	0.000754986	0	0	0	0	0	0	0	0	0	0	0	3099992204	237019319	56117284	55845144	0.995151	272140	0.00484949	10362	0.000184649	0.551631	22389	0.000398968	0.917415	212671	0.00378976	0	0	0.00922286
5B_2	XZ250	GTCGTTCC	GTCGTTCC	0	0	0	0	0	0	1458861	1	1458861	0	0	729124	0.49979	729737	0.50021	1686	0.0011557	0	0	0	0	0	0	0	0	0	0	0	3099877538	237019419	84653381	84362732	0.996567	290649	0.0034334	12431	0.000146846	0.563591	29046	0.000343117	0.920058	224635	0.00265359	0	0	0.00657695
3B_2	XZ250	TGATGATC	TGATGATC	0	0	0	0	0	0	1430265	1	1430265	0	0	715699	0.500396	714566	0.499604	671	0.000469144	0	0	0	0	0	0	0	0	0	0	0	3099802638	237019319	82273033	81926080	0.995783	346953	0.00421709	12466	0.00015152	0.533371	26786	0.000325574	0.911185	234944	0.00285566	0	0	0.00754985
4B_2	XZ250	TGATGCGC	TGATGCGC	0	0	0	0	0	0	1144426	1	1144426	0	0	572470	0.500225	571956	0.499775	349	0.000304956	0	0	0	0	0	0	0	0	0	0	0	3099899303	237019319	66596585	66340425	0.996154	256160	0.00384644	9590	0.000144001	0.558811	22801	0.000342375	0.919565	140402	0.00210825	0	0	0.00644107
50B_1	XZ250	TGATGTCC	TGATGTCC	0	0	0	0	0	0	2200290	1	2200290	0	0	1099740	0.499816	1100550	0.500184	2139	0.000972145	0	0	0	0	0	0	0	0	0	0	0	3100445316	237019419	126787723	126286791	0.996049	500932	0.00395095	20555	0.000162121	0.55675	45756	0.000360887	0.913913	390976	0.00308371	0	0	0.00755766
45B_1	XZ251	ACGACGAA	ACGACGAA	0	0	0	0	0	0	1485682	1	1485682	0	0	743105	0.500178	742577	0.499822	1669	0.00112339	0	0	0	0	0	0	0	0	0	0	0	3099526298	237019319	83072496	82701164	0.99553	371332	0.00446998	14181	0.000170706	0.538679	30900	0.000371964	0.905437	419325	0.0050477	0	0	0.0100603
45B_2	XZ251	ATGTGCGC	ATGTGCGC	0	0	0	0	0	0	2741080	1	2741080	0	0	1371230	0.500252	1369850	0.499748	2271	0.000828506	0	0	0	0	0	0	0	0	0	0	0	3100001252	237019319	157664648	157044311	0.996065	620337	0.00393453	24731	0.000156858	0.559864	56428	0.000357899	0.915326	509798	0.00323343	0	0	0.00768272
43B_1	XZ251	ATGTGTCA	ATGTGTCA	0	0	0	0	0	0	935682	1	935682	0	0	468233	0.500419	467449	0.499581	580	0.000619869	0	0	0	0	0	0	0	0	0	0	0	3099784678	237019319	52244788	51995920	0.995237	248868	0.0047635	8248	0.000157872	0.542556	18626	0.000356514	0.904918	256344	0.00490659	0	0	0.0101845
43B_2	XZ251	CGTGTCGC	CGTGTCGC	0	0	0	0	0	0	1486786	1	1486786	0	0	744765	0.500923	742021	0.499077	1250	0.00084074	0	0	0	0	0	0	0	0	0	0	0	3099688714	237019319	85167117	84845591	0.996225	321526	0.00377524	13104	0.000153862	0.556395	30808	0.000361736	0.916483	293458	0.00344567	0	0	0.00773651
43B_3	XZ251	CGTGTGAG	CGTGTGAG	0	0	0	0	0	0	2311991	1	2311991	0	0	1156333	0.500146	1155658	0.499854	1633	0.000706318	0	0	0	0	0	0	0	0	0	0	0	3099945595	237019319	133401282	132886190	0.996139	515092	0.00386122	25479	0.000190995	0.605754	47555	0.000356481	0.914436	399760	0.00299667	0	0	0.00740537
51B_A1_1	XZ251	CGTGTTCA	CGTGTTCA	0	0	0	0	0	0	3160206	1	3160206	0	0	1582349	0.500711	1577857	0.499289	3108	0.00098348	0	0	0	0	0	0	0	0	0	0	0	3100424922	237019319	181802593	181074950	0.995998	727643	0.00400238	29145	0.000160311	0.550455	64341	0.000353906	0.915637	593372	0.00326383	0	0	0.00778042
51B_A2_2	XZ251	GACACCGC	GACACCGC	0	0	0	0	0	0	2635544	1	2635544	0	0	1318149	0.500143	1317395	0.499857	1907	0.00072357	0	0	0	0	0	0	0	0	0	0	0	3099920157	237019319	151189636	150627076	0.996279	562560	0.00372089	23034	0.000152352	0.558131	52386	0.000346492	0.911465	508307	0.00336205	0	0	0.00758178
51B_A3_3	XZ251	GACACGAG	GACACGAG	0	0	0	0	0	0	1967157	1	1967157	0	0	982972	0.499692	984185	0.500308	1084	0.000551049	0	0	0	0	0	0	0	0	0	0	0	3100260748	237019319	113081558	112631182	0.996017	450376	0.00398275	22249	0.000196752	0.619668	39697	0.000351048	0.910724	361036	0.0031927	0	0	0.00772326
35B_1	XZ251	GACACTCA	GACACTCA	0	0	0	0	0	0	920855	1	920855	0	0	461453	0.501114	459402	0.498886	1035	0.00112396	0	0	0	0	0	0	0	0	0	0	0	3100000880	237019319	51215898	50976673	0.995329	239225	0.00467091	8247	0.000161024	0.534497	18622	0.000363598	0.903448	275302	0.00537532	0	0	0.0105709
35B_2	XZ251	TCACACGC	TCACACGC	0	0	0	0	0	0	928326	1	928326	0	0	464328	0.500178	463998	0.499822	888	0.000956561	0	0	0	0	0	0	0	0	0	0	0	3099403842	237019319	52972498	52772788	0.99623	199710	0.00377007	8245	0.000155647	0.571619	19341	0.000365114	0.915103	204900	0.00386804	0	0	0.00815888
35B_3	XZ251	TCACAGAG	TCACAGAG	0	0	0	0	0	0	420661	1	420661	0	0	210714	0.500912	209947	0.499088	471	0.00111967	0	0	0	0	0	0	0	0	0	0	0	3099353967	237019319	22868985	22755594	0.995042	113391	0.00495829	3643	0.000159299	0.52594	8028	0.000351043	0.894494	155540	0.00680135	0	0	0.01227
54B_A2_1	XZ251	TCACATCA	TCACATCA	0	0	0	0	0	0	2571797	1	2571797	0	0	1287295	0.500543	1284502	0.499457	2199	0.000855044	0	0	0	0	0	0	0	0	0	0	0	3100431883	237019319	148155580	147548426	0.995902	607154	0.00409808	23943	0.000161607	0.55795	51248	0.000345907	0.911704	467579	0.003156	0	0	0.0077616
54B_A2_2	XZ251	TGATGGAA	TGATGGAA	0	0	0	0	0	0	1049482	1	1049482	0	0	525175	0.500414	524307	0.499586	699	0.000666043	0	0	0	0	0	0	0	0	0	0	0	3099905588	237019319	58881793	58613299	0.99544	268494	0.00455988	10056	0.000170783	0.535899	22346	0.000379506	0.903383	280882	0.00477027	0	0	0.00988044
14B_1	XZ259	ACGACATC	ACGACATC	0	0	0	0	0	0	1728818	1	1728818	0	0	864178	0.499866	864640	0.500134	1490	0.000861861	0	0	0	0	0	0	0	0	0	0	0	3099592618	237019319	99326033	98807002	0.994774	519031	0.00522553	14386	0.000144836	0.527805	39087	0.000393522	0.928365	348012	0.00350373	0	0	0.00926762
14B_2	XZ259	ACGACCGC	ACGACCGC	0	0	0	0	0	0	3658907	1	3658907	0	0	1828330	0.499693	1830577	0.500307	2602	0.000711141	0	0	0	0	0	0	0	0	0	0	0	3100567569	237019419	210087232	208950341	0.994588	1136891	0.00541152	31307	0.000149019	0.517712	81211	0.000386558	0.92485	722467	0.00343889	0	0	0.00938599
14B_3	XZ259	ACGACGAA	ACGACGAA	0	0	0	0	0	0	55543	1	55543	0	0	27771	0.499991	27772	0.500009	67	0.00120627	0	0	0	0	0	0	0	0	0	0	0	3098691545	237019319	3228699	3218753	0.99692	9946	0.0030805	415	0.000128535	0.585542	1308	0.000405117	0.928899	8177	0.0025326	0	0	0.00614675
16B_1	XZ259	ACGACTCC	ACGACTCC	0	0	0	0	0	0	546552	1	546552	0	0	273314	0.50007	273238	0.49993	499	0.000912996	0	0	0	0	0	0	0	0	0	0	0	3099278169	237019319	31271422	31106199	0.994716	165223	0.00528351	4666	0.00014921	0.539649	11825	0.000378141	0.920338	120443	0.00385154	0	0	0.0096624
16B_2	XZ259	ATGTGCGC	ATGTGCGC	0	0	0	0	0	0	1939149	1	1939149	0	0	969261	0.499838	969888	0.500162	589	0.000303741	0	0	0	0	0	0	0	0	0	0	0	3100119473	237019419	111925223	111253753	0.994001	671470	0.00599927	17661	0.000157793	0.53202	47332	0.000422889	0.933533	333425	0.002979	0	0	0.00955895
53B_1	XZ259	CATCAATC	CATCAATC	0	0	0	0	0	0	6777761	1	6777761	0	0	3388959	0.500012	3388802	0.499988	7094	0.00104666	0	0	0	0	0	0	0	0	0	0	0	3100679255	237019319	392835833	390974129	0.995261	1861704	0.00473914	54340	0.000138328	0.555797	153217	0.000390028	0.931143	1117094	0.00284367	0	0	0.00811116
53B_2	XZ259	CATCACGC	CATCACGC	0	0	0	0	0	0	2400106	1	2400106	0	0	1199486	0.499764	1200620	0.500236	750	0.000312486	0	0	0	0	0	0	0	0	0	0	0	3100406565	237019319	137621119	136884095	0.994645	737024	0.00535546	20490	0.000148887	0.527574	54416	0.000395404	0.928091	481141	0.00349613	0	0	0.00939588
2B_1	XZ259	CATCAGAA	CATCAGAA	0	0	0	0	0	0	97126	1	97126	0	0	48467	0.499012	48659	0.500988	129	0.00132817	0	0	0	0	0	0	0	0	0	0	0	3099278083	237019319	5693471	5675470	0.996838	18001	0.00316169	720	0.000126461	0.6	2165	0.00038026	0.933487	11113	0.00195188	0	0	0.0056203
2B_2	XZ259	CATCATCC	CATCATCC	0	0	0	0	0	0	2568048	1	2568048	0	0	1283865	0.499938	1284183	0.500062	397	0.000154592	0	0	0	0	0	0	0	0	0	0	0	3100480205	237019419	148669882	147897093	0.994802	772789	0.00519802	21757	0.000146344	0.549616	59202	0.000398211	0.932823	402247	0.00270564	0	0	0.00844821
2B_3	XZ259	CGTGTCGC	CGTGTCGC	0	0	0	0	0	0	14967	1	14967	0	0	7539	0.503708	7428	0.496292	10	0.000668137	0	0	0	0	0	0	0	0	0	0	0	3096617216	237019319	855082	850548	0.994698	4534	0.00530242	124	0.000145015	0.524194	368	0.000430368	0.942935	3184	0.00372362	0	0	0.00960142
27B_1	XZ259	CGTGTTCA	CGTGTTCA	0	0	0	0	0	0	33017	1	33017	0	0	16493	0.499531	16524	0.500469	26	0.000787473	0	0	0	0	0	0	0	0	0	0	0	3097674788	237019319	1906087	1898678	0.996113	7409	0.00388702	293	0.000153718	0.600683	746	0.000391378	0.935657	5574	0.00292432	0	0	0.00735643
27B_2	XZ259	GACACCGC	GACACCGC	0	0	0	0	0	0	3214937	1	3214937	0	0	1606893	0.499821	1608044	0.500179	1183	0.00036797	0	0	0	0	0	0	0	0	0	0	0	3100250167	237019319	186401132	185346457	0.994342	1054675	0.00565809	29146	0.000156362	0.539559	76022	0.000407841	0.929099	501711	0.00269157	0	0	0.00891386
28B_1	XZ259	GTCGTATC	GTCGTATC	0	0	0	0	0	0	3549495	1	3549495	0	0	1773465	0.499639	1776030	0.500361	2535	0.000714186	0	0	0	0	0	0	0	0	0	0	0	3100412821	237019319	205004404	203879524	0.994513	1124880	0.0054871	31790	0.00015507	0.548915	89729	0.000437693	0.933812	640438	0.00312402	0	0	0.00920389
28B_2	XZ259	GTCGTCGC	GTCGTCGC	0	0	0	0	0	0	3349002	1	3349002	0	0	1675709	0.500361	1673293	0.499639	2751	0.000821439	0	0	0	0	0	0	0	0	0	0	0	3100667624	237019319	194000348	192987093	0.994777	1013255	0.00522295	27853	0.000143572	0.517826	77411	0.000399025	0.93116	554897	0.00286029	0	0	0.00862584
28B_3	XZ259	GTCGTGAA	GTCGTGAA	0	0	0	0	0	0	90575	1	90575	0	0	45424	0.501507	45151	0.498493	133	0.0014684	0	0	0	0	0	0	0	0	0	0	0	3098495362	237019319	5305668	5285686	0.996234	19982	0.00376616	670	0.00012628	0.628358	1996	0.000376201	0.93487	10671	0.00201125	0	0	0.00627989
24B_1	XZ259	GTCGTTCC	GTCGTTCC	0	0	0	0	0	0	14587	1	14587	0	0	7258	0.497566	7329	0.502434	11	0.000754096	0	0	0	0	0	0	0	0	0	0	0	3097480062	237019319	853327	850148	0.996275	3179	0.00372542	104	0.000121876	0.673077	339	0.000397269	0.926254	1686	0.0019758	0	0	0.00622036
24B_2	XZ259	TCACACGC	TCACACGC	0	0	0	0	0	0	110577	1	110577	0	0	55350	0.500556	55227	0.499444	18	0.000162782	0	0	0	0	0	0	0	0	0	0	0	3098371179	237019319	6370704	6337258	0.99475	33446	0.00524997	838	0.00013154	0.583532	2589	0.000406392	0.932406	18252	0.00286499	0	0	0.00865289
31B_1	XZ259	TCACATCA	TCACATCA	0	0	0	0	0	0	1860393	1	1860393	0	0	929949	0.499867	930444	0.500133	514	0.000276286	0	0	0	0	0	0	0	0	0	0	0	3099995898	237019419	107735579	107133677	0.994413	601902	0.00558685	16451	0.000152698	0.534679	43452	0.000403321	0.928956	300940	0.00279332	0	0	0.00893618
31B_2	XZ259	TGATGATC	TGATGATC	0	0	0	0	0	0	5899898	1	5899898	0	0	2951558	0.500273	2948340	0.499727	4960	0.000840693	0	0	0	0	0	0	0	0	0	0	0	3100467788	237019419	341098767	339398877	0.995016	1699890	0.00498357	50448	0.000147899	0.554353	144593	0.000423904	0.933773	1038347	0.00304412	0	0	0.0085995
31B_3	XZ259	TGATGCGC	TGATGCGC	0	0	0	0	0	0	7720053	1	7720053	0	0	3858584	0.499813	3861469	0.500187	5925	0.000767482	0	0	0	0	0	0	0	0	0	0	0	3100610168	237019419	447250506	445205825	0.995428	2044681	0.00457167	62845	0.000140514	0.566998	188876	0.000422305	0.936334	1262091	0.00282189	0	0	0.00795638
31B_4	XZ259	TGATGGAA	TGATGGAA	0	0	0	0	0	0	92862	1	92862	0	0	46209	0.497609	46653	0.502391	84	0.000904568	0	0	0	0	0	0	0	0	0	0	0	3098315356	237019319	5418589	5397332	0.996077	21257	0.00392298	763	0.000140812	0.580603	2180	0.000402319	0.937615	12526	0.00231167	0	0	0.00677778
25B_1	XZ259	TGATGTCC	TGATGTCC	0	0	0	0	0	0	136243	1	136243	0	0	68057	0.499527	68186	0.500473	129	0.000946838	0	0	0	0	0	0	0	0	0	0	0	3099033273	237019319	7848209	7809387	0.995053	38822	0.00494661	1133	0.000144364	0.570168	3167	0.000403532	0.930534	25730	0.00327845	0	0	0.00877296
37B_1	XZ260	AGCCACGC	AGCCACGC	0	0	0	0	0	0	3282	1	3282	0	0	1662	0.506399	1620	0.493601	0	0	0	0	0	0	0	0	0	0	0	0	0	3095855783	237019319	176455	175520	0.994701	935	0.0052988	28	0.000158681	0.642857	68	0.000385367	0.882353	1259	0.00713496	0	0	0.0129778
44B_2	XZ260	AGCCAGAG	AGCCAGAG	0	0	0	0	0	0	5894	1	5894	0	0	2943	0.499321	2951	0.500679	4	0.000678656	0	0	0	0	0	0	0	0	0	0	0	3096042641	237019319	320120	318472	0.994852	1648	0.00514807	49	0.000153068	0.612245	128	0.00039985	0.90625	2148	0.00670998	0	0	0.012411
47B_1	XZ260	AGCCATCA	AGCCATCA	0	0	0	0	0	0	4916474	1	4916474	0	0	2456159	0.499577	2460315	0.500423	2629	0.000534733	0	0	0	0	0	0	0	0	0	0	0	3100495513	237019319	266851690	265412208	0.994606	1439482	0.00539431	36927	0.00013838	0.551873	102361	0.000383588	0.9212	1859242	0.00696732	0	0	0.0128836
56B_3	XZ260	ATGTGGAG	ATGTGGAG	0	0	0	0	0	0	2602659	1	2602659	0	0	1300780	0.499789	1301879	0.500211	1424	0.000547133	0	0	0	0	0	0	0	0	0	0	0	3100254341	237019319	140285293	139547016	0.994737	738277	0.00526268	21245	0.000151441	0.56964	63168	0.000450282	0.925659	1070810	0.00763309	0	0	0.0134975
54B/A1_1	XZ260	ATGTGTCA	ATGTGTCA	0	0	0	0	0	0	15215963	1	15215963	0	0	7607102	0.499942	7608861	0.500058	8763	0.000575908	0	0	0	0	0	0	0	0	0	0	0	3100595975	237019319	857420054	852987719	0.994831	4432335	0.00516939	149470	0.000174325	0.619877	369656	0.000431126	0.931033	4033739	0.00470451	0	0	0.0104793
57B/A2_1	XZ260	ATTCGCGA	ATTCGCGA	0	0	0	0	0	0	5152608	1	5152608	0	0	2574343	0.499619	2578265	0.500381	2553	0.000495477	0	0	0	0	0	0	0	0	0	0	0	3100394001	237019319	284011023	282608037	0.99506	1402986	0.0049399	43038	0.000151536	0.57196	128348	0.000451912	0.931343	1718630	0.00605128	0	0	0.0115946
57B/A2_3	XZ260	CGGATCGA	CGGATCGA	0	0	0	0	0	0	6075281	1	6075281	0	0	3038455	0.500134	3036826	0.499866	3900	0.000641946	0	0	0	0	0	0	0	0	0	0	0	3100599896	237019319	335588101	333909640	0.994998	1678461	0.00500155	49915	0.000148739	0.560192	146545	0.000436681	0.929114	1983297	0.00590991	0	0	0.0114969
56B_1	XZ260	CGTGTGAG	CGTGTGAG	0	0	0	0	0	0	1480155	1	1480155	0	0	740203	0.500085	739952	0.499915	590	0.000398607	0	0	0	0	0	0	0	0	0	0	0	3099898303	237019319	80288108	79878009	0.994892	410099	0.00510784	12127	0.000151044	0.56568	36339	0.000452608	0.928617	566076	0.00705056	0	0	0.0127621
33B_1	XZ260	CTAACCGC	CTAACCGC	0	0	0	0	0	0	8027	1	8027	0	0	4044	0.5038	3983	0.4962	10	0.0012458	0	0	0	0	0	0	0	0	0	0	0	3096429545	237019319	442951	440882	0.995329	2069	0.00467095	65	0.000146743	0.646154	173	0.000390562	0.919075	2557	0.00577265	0	0	0.0109809
47B_3	XZ260	CTAACGAG	CTAACGAG	0	0	0	0	0	0	5504649	1	5504649	0	0	2753099	0.500141	2751550	0.499859	2215	0.000402387	0	0	0	0	0	0	0	0	0	0	0	3100671377	237019319	302746431	301176606	0.994815	1569825	0.00518528	41192	0.000136061	0.573849	127230	0.000420253	0.928272	1837653	0.00606994	0	0	0.0118115
41B_1	XZ260	CTAACTCA	CTAACTCA	0	0	0	0	0	0	1662610	1	1662610	0	0	830714	0.499645	831896	0.500355	614	0.000369299	0	0	0	0	0	0	0	0	0	0	0	3099920823	237019419	84711875	84232934	0.994346	478941	0.00565376	12394	0.000146308	0.53421	32039	0.000378211	0.908237	911125	0.0107556	0	0	0.0169339
42B_2	XZ260	GAATCCGA	GAATCCGA	0	0	0	0	0	0	18621	1	18621	0	0	9410	0.505343	9211	0.494657	10	0.000537028	0	0	0	0	0	0	0	0	0	0	0	3097047547	237019319	958001	953013	0.994793	4988	0.00520668	158	0.000164927	0.506329	325	0.000339248	0.950769	9411	0.00982358	0	0	0.0155344
56B_2	XZ260	GACACGAG	GACACGAG	0	0	0	0	0	0	97324	1	97324	0	0	48650	0.499877	48674	0.500123	63	0.000647322	0	0	0	0	0	0	0	0	0	0	0	3098754273	237019319	5271514	5245988	0.995158	25526	0.00484225	819	0.000155363	0.583639	2279	0.000432324	0.921457	36891	0.00699818	0	0	0.0124281
25B_2	XZ260	GACACTCA	GACACTCA	0	0	0	0	0	0	8654	1	8654	0	0	4305	0.497458	4349	0.502542	4	0.000462214	0	0	0	0	0	0	0	0	0	0	0	3096277320	237019319	452111	449638	0.99453	2473	0.0054699	98	0.000216761	0.612245	186	0.000411403	0.930108	4110	0.00909069	0	0	0.0151887
33B_2	XZ260	GCTTGCGC	GCTTGCGC	0	0	0	0	0	0	3978	1	3978	0	0	1994	0.501257	1984	0.498743	7	0.00175968	0	0	0	0	0	0	0	0	0	0	0	3096214935	237019319	219175	218129	0.995228	1046	0.00477244	38	0.000173377	0.684211	92	0.000419756	0.978261	1234	0.0056302	0	0	0.0109958
44B_1	XZ260	GCTTGGAG	GCTTGGAG	0	0	0	0	0	0	5230	1	5230	0	0	2702	0.516635	2528	0.483365	1	0.000191205	0	0	0	0	0	0	0	0	0	0	0	3096213846	237019319	288034	286597	0.995011	1437	0.00498899	44	0.00015276	0.659091	120	0.000416617	0.883333	1726	0.00599235	0	0	0.0115507
41B_2	XZ260	GCTTGTCA	GCTTGTCA	0	0	0	0	0	0	759826	1	759826	0	0	379911	0.499997	379915	0.500003	413	0.000543545	0	0	0	0	0	0	0	0	0	0	0	3099626860	237019419	38803929	38589846	0.994483	214083	0.00551704	5591	0.000144083	0.528886	14482	0.00037321	0.91341	412687	0.0106352	0	0	0.0166695
37B_2	XZ260	TAGGTCGC	TAGGTCGC	0	0	0	0	0	0	3497	1	3497	0	0	1699	0.485845	1798	0.514155	4	0.00114384	0	0	0	0	0	0	0	0	0	0	0	3037011995	200630282	195293	194346	0.995151	947	0.00484912	26	0.000133133	0.615385	79	0.00040452	0.860759	958	0.00490545	0	0	0.0102922
42B_1	XZ260	TAGGTGAG	TAGGTGAG	0	0	0	0	0	0	4527	1	4527	0	0	2277	0.502982	2250	0.497018	2	0.000441794	0	0	0	0	0	0	0	0	0	0	0	3096250100	237019319	239090	237776	0.994504	1314	0.00549584	51	0.000213309	0.529412	104	0.000434983	0.923077	2080	0.00869965	0	0	0.0148438
47B_2	XZ260	TAGGTTCA	TAGGTTCA	0	0	0	0	0	0	5981388	1	5981388	0	0	2991921	0.500205	2989467	0.499795	2859	0.000477983	0	0	0	0	0	0	0	0	0	0	0	3100903813	237019319	329982321	328243103	0.994729	1739218	0.00527064	44737	0.000135574	0.567807	135154	0.00040958	0.927697	1949354	0.00590745	0	0	0.0117232
54B/A1_2	XZ260	TCACAGAG	TCACAGAG	0	0	0	0	0	0	14209116	1	14209116	0	0	7103567	0.49993	7105549	0.50007	2630	0.000185092	0	0	0	0	0	0	0	0	0	0	0	3100899496	237019319	809916187	805869149	0.995003	4047038	0.00499686	145076	0.000179125	0.62621	353446	0.000436398	0.934123	2954840	0.00364833	0	0	0.00926071
57B/A2_2	XZ260	TCCGACGA	TCCGACGA	0	0	0	0	0	0	225932	1	225932	0	0	112840	0.499442	113092	0.500558	64	0.000283271	0	0	0	0	0	0	0	0	0	0	0	3098411564	237019319	12335279	12263388	0.994172	71891	0.00582808	1988	0.000161164	0.589537	6081	0.000492976	0.927808	81365	0.00659612	0	0	0.0130783
[truncated: 10 more columns]

## Sheet: Discovery_Mutations
Sample ID	Library ID	Sample	Library	#QCFail	QCFailFraction	#DuplicateMarked	DuplicateFraction	#Unmapped	UnmappedFraction	#Mapped	MappedFraction	#MappedRead1	#MappedRead2	RatioMapped2vsMapped1	#MappedForward	MappedForwardFraction	#MappedReverse	MappedReverseFraction	#SecondaryAlignments	SecondaryAlignmentFraction	#SupplementaryAlignments	SupplementaryAlignmentFraction	#SplicedAlignments	SplicedAlignmentFraction	#Pairs	#MappedPairs	MappedPairsFraction	#MappedSameChr	MappedSameChrFraction	#MappedProperPair	MappedProperFraction	#ReferenceBp	#ReferenceNs	#AlignedBases	#MatchedBases	MatchRate	#MismatchedBases	MismatchRate	#DeletionsCigarD	DeletionRate	HomopolymerContextDel	#InsertionsCigarI	InsertionRate	HomopolymerContextIns	#SoftClippedBases	SoftClipRate	#HardClippedBases	HardClipRate	ErrorRate
MN1	BICRO145	S1.dedup	DefaultLib	0	0	0	0	0	0	30662862	1	15309475	15353387	100287	15437619	0.503463	15225243	0.496537	0	0	463605	0.0151194	0	0	15563233	15536047	0.998253	15346036	0.986044	15265347	0.98086	3101716382	237019519	3073522261	3058477898	0.995105	15044363	0.00489483	261381	8.50428	0.512245	179495	5.84004	0.513998	4595738	0.00149527	0	0	0.00653354
MN10	BICRO145	S10.dedup	DefaultLib	0	0	0	0	0	0	31781958	1	15568317	16213641	104145	17204810	0.541339	14577148	0.458661	0	0	3692888	0.116194	0	0	17737423	17703368	0.99808	15739449	0.887358	15275379	0.861195	3101804739	237019519	3065746967	3044428506	0.993046	21318461	0.00695376	479895	0.000156534	0.498442	388056	0.000126578	0.449587	17178249	0.00560328	0	0	0.0128402
MN10B	BICRO165	S3.dedup	DefaultLib	0	0	0	0	0	0	16457455	1	7834004	8623451	110077	8438204	0.512728	8019251	0.487272	0	0	1420018	0.0862842	0	0	8938736	8922250	0.998156	7550994	0.84475	7077477	0.791776	3101804739	237019519	2138954024	2126841373	0.994337	12112651	0.00566289	326583	0.000152684	0.554551	256764	0.000120042	0.510107	5873207	0.00274583	0	0	0.00868144
MN13	BICRO145	S13.dedup	DefaultLib	0	0	0	0	0	0	7281202	1	3605038	3676164	101973	3675588	0.504805	3605614	0.495195	0	0	242860	0.0333544	0	0	3762031	3750200	0.996855	3648053	0.969703	3591405	0.954645	3101720389	237019519	851138773	844839446	0.992599	6299327	0.00740106	120016	0.000141006	0.51274	82396	9.68068	0.511505	1706034	0.00200441	0	0	0.00964328
MN13B	BICRO165	S6.dedup	DefaultLib	0	0	0	0	0	0	79822327	1	39327750	40494577	102967	40349324	0.505489	39473003	0.494511	0	0	2678156	0.0335515	0	0	41250241	41223680	0.999356	38945378	0.944125	38116717	0.924036	3101804739	237019519	10163114835	10129595349	0.996702	33519486	0.00329815	842892	8.29364	0.569565	601192	5.91543	0.571185	10331674	0.00101659	0	0	0.00445683
MN14	BICRO145	S14.dedup	DefaultLib	0	0	0	0	0	0	38696687	1	18625465	20071222	107762	20200149	0.522012	18496538	0.477988	0	0	3919782	0.101295	0	0	21308234	21244422	0.997005	18668294	0.876107	17715494	0.831392	3101804739	237019519	4657356365	4614406106	0.990778	42950259	0.00922203	1030087	0.000221174	0.476893	868409	0.00018646	0.435029	18109671	0.0038884	0	0	0.0135181
MN14B	BICRO165	S7.dedup	DefaultLib	0	0	0	0	0	0	48468996	1	23456577	25012419	106633	24560520	0.506726	23908476	0.493274	0	0	2777911	0.0573132	0	0	25623453	25588798	0.998648	22911003	0.894142	21856633	0.852993	3101804739	237019519	6615180287	6576109610	0.994094	39070677	0.00590621	1006628	0.000152169	0.536214	796535	0.00012041	0.505717	11484524	0.00173609	0	0	0.00791488
MN15	BICRO145	S15.dedup	DefaultLib	0	0	0	0	0	0	23418884	1	11501685	11917199	103613	11976725	0.511413	11442159	0.488587	0	0	1209064	0.0516277	0	0	12313974	12271430	0.996545	11454560	0.930208	11202245	0.909718	3101804739	237019519	2849560378	2828067477	0.992457	21492901	0.00754253	391282	0.000137313	0.53407	304416	0.000106829	0.504264	6417390	0.00225206	0	0	0.0100387
MN15B	BICRO165	S8.dedup	DefaultLib	0	0	0	0	0	0	34660096	1	16775229	17884867	106615	18004967	0.519473	16655129	0.480527	0	0	2932301	0.0846016	0	0	18796198	18780862	0.999184	16818185	0.894765	16206294	0.862211	3101804739	237019519	4197007718	4172926484	0.994262	24081234	0.00573771	743470	0.000177143	0.543897	589428	0.00014044	0.504679	12195746	0.00290582	0	0	0.00896112
MN16	BICRO145	S16.dedup	DefaultLib	0	0	0	0	0	0	17321475	1	8526331	8795144	103153	8826769	0.509585	8494706	0.490415	0	0	875362	0.0505362	0	0	9098418	9050718	0.994757	8566528	0.94154	8361805	0.919039	3101800477	237019519	2004474256	1986791032	0.991178	17683224	0.00882188	296839	0.000148088	0.523947	215285	0.000107402	0.508637	5171935	0.0025802	0	0	0.0116576
MN16B	BICRO165	S9.dedup	DefaultLib	0	0	0	0	0	0	59237959	1	29224774	30013185	102698	29741961	0.502076	29495998	0.497924	0	0	1343372	0.0226776	0	0	30290665	30263715	0.99911	28694404	0.947302	28126023	0.928538	3101804739	237019519	8489207939	8459993047	0.996559	29214892	0.00344142	644306	7.58971	0.592816	483316	0.56933	0.582383	5416587	0.000638056	0	0	0.0042123
MN17	BICRO145	S17.dedup	DefaultLib	0	0	0	0	0	0	34202830	1	16618611	17584219	10581	17567015	0.513613	16635815	0.486387	0	0	2377394	0.0695087	0	0	18290112	18215183	0.995903	16454377	0.899632	15841250	0.86611	3101804739	237019519	4370868052	4338022656	0.992485	32845396	0.00751462	542109	0.000124028	0.530026	427632	9.78369	0.498957	10591873	0.00242329	0	0	0.0101598
MN17B	BICRO165	S10.dedup	DefaultLib	0	0	0	0	0	0	109124316	1	53931708	55192608	102338	54804357	0.502219	54319959	0.497781	0	0	2221204	0.0203548	0	0	55672760	55628728	0.999209	52695158	0.946516	51801008	0.930455	3101804739	237019519	15796823987	15741178330	0.996477	55645657	0.00352259	1118243	7.07891	0.534499	928502	5.87778	0.518051	10035226	0.000635269	0	0	0.00428742
MN18	BICRO145	S18.dedup	DefaultLib	0	0	0	0	0	0	22924766	1	11372205	11552561	101586	11613514	0.506592	11311252	0.493408	0	0	721532	0.0314739	0	0	11823149	11776638	0.996066	11365435	0.961287	11219299	0.948926	3101800477	237019519	2769271572	2751305131	0.993512	17966441	0.00648779	276402	9.98104	0.53343	206042	0.74403	0.524112	4539363	0.00163919	0	0	0.00830119
MN18B	BICRO165	S11.dedup	DefaultLib	0	0	0	0	0	0	67523464	1	33642466	33880998	100709	33772068	0.500153	33751396	0.499847	0	0	434074	0.00642849	0	0	33978769	33951586	0.9992	33267226	0.979059	32967726	0.970245	3101800477	237019519	9961252400	9930804284	0.996943	30448116	0.00305666	579109	5.81362	0.595432	461420	4.63215	0.589192	3008138	0.000301984	0	0	0.0034631
MN1B	BICRO163	Sample_1026.dedup.sorted	DefaultLib	0	0	0	0	0	0	27389741	1	13088811	14300930	109261	14058384	0.513272	13331357	0.486728	0	0	2240002	0.0817825	0	0	14814871	14814871	1	12875160	0.86907	12214475	0.824474	3101804739	237019519	3571356450	3541874186	0.991745	29482264	0.0082552	617812	0.000172991	0.567822	484690	0.000135716	0.530867	9783346	0.00273939	0	0	0.0113033
MN2	BICRO145	S2.dedup	DefaultLib	0	0	0	0	0	0	37717121	1	18587764	19129357	102914	19695719	0.522196	18021402	0.477804	0	0	2641811	0.0700428	0	0	20179466	20135856	0.997839	18723246	0.927837	18395049	0.911573	3101804739	237019519	3930549746	3903432219	0.993101	27117527	0.00689917	634161	0.000161342	0.517392	484363	0.00012323	0.478775	14278939	0.00363281	0	0	0.0108166
MN20	BICRO145	S20.dedup	DefaultLib	0	0	0	0	0	0	14376125	1	7107465	7268660	102268	7362946	0.512165	7013179	0.487835	0	0	665322	0.0462796	0	0	7520723	7494652	0.996533	7120112	0.946732	7011225	0.932254	3101772795	237019419	1664033260	1652569828	0.993111	11463432	0.00688894	205576	0.000123541	0.528077	156732	0.94188	0.506023	3827599	0.00230019	0	0	0.00940687
MN20B	BICRO165	S13.dedup	DefaultLib	0	0	0	0	0	0	34210949	1	16308217	17902732	109777	17665898	0.516381	16545051	0.483619	0	0	3252475	0.0950712	0	0	18731712	18720221	0.999387	15825708	0.844862	14888308	0.794818	3101804739	237019519	4458170495	4437527465	0.99537	20643030	0.00463038	634675	0.000142362	0.537237	519618	0.000116554	0.491596	11891471	0.00266734	0	0	0.00755664
MN21	BICRO145	S21.dedup	DefaultLib	0	0	0	0	0	0	8954214	1	4456466	4497748	100926	4518841	0.504661	4435373	0.495339	0	0	217273	0.0242649	0	0	4585743	4576091	0.997895	4483291	0.977659	4452468	0.970937	3101561777	237019519	899150858	893126163	0.9933	6024695	0.00670043	128857	0.00014331	0.50719	90658	0.000100826	0.498323	2133594	0.0023729	0	0	0.00931746
MN21B	BICRO165	S14.dedup	DefaultLib	0	0	0	0	0	0	36862194	1	17850388	19011806	106506	18805715	0.510163	18056479	0.489837	0	0	2298947	0.062366	0	0	19580570	19547484	0.99831	17371063	0.887158	16633463	0.849488	3101804739	237019519	5115775508	5094101996	0.995763	21673512	0.0042366	458975	8.97176	0.54723	383552	7.49744	0.500644	8103972	0.00158411	0	0	0.00598541
MN23	BICRO145	S23.dedup	DefaultLib	0	0	0	0	0	0	37889482	1	18041059	19848423	110018	19838508	0.523589	18050974	0.476411	0	0	4299976	0.113487	0	0	21094729	20993385	0.995196	17794446	0.843549	16724491	0.792828	3101804739	237019519	4678946197	4636759912	0.990984	42186285	0.00901619	691239	0.000147734	0.531016	503781	0.00010767	0.484609	16405535	0.00350625	0	0	0.0127778
MN23B	BICRO165	S16.dedup	DefaultLib	0	0	0	0	0	0	26751432	1	13187203	13564229	102859	13515884	0.50524	13235548	0.49476	0	0	921139	0.0344333	0	0	13836285	13827525	0.999367	13252097	0.957779	13050491	0.943208	3101800477	237019519	3396997350	3378992016	0.9947	18005334	0.00530037	500086	0.000147214	0.540727	373188	0.000109858	0.523511	4868316	0.00143312	0	0	0.00699056
MN24	BICRO145	S24.dedup	DefaultLib	0	0	0	0	0	0	30451258	1	14937480	15513778	103858	15589461	0.511948	14861797	0.488052	0	0	1933214	0.0634855	0	0	16192236	16148032	0.99727	15324318	0.946399	14957615	0.923752	3101804739	237019519	3495413791	3470042925	0.992742	25370866	0.00725833	492050	0.00014077	0.508597	377912	0.000108117	0.488913	9689882	0.00277217	0	0	0.0102794
MN24B	BICRO165	S17.dedup	DefaultLib	0	0	0	0	0	0	52951500	1	26071353	26880147	103102	26685465	0.503961	26266035	0.496039	0	0	1630262	0.0307878	0	0	27290881	27253490	0.99863	25985386	0.952164	25426534	0.931686	3101804739	237019519	7204482181	7170019938	0.995217	34462243	0.00478344	676837	9.39467	0.561587	503693	6.99138	0.55022	7172808	0.000995604	0	0	0.00594291
MN25	BICRO145	S25.dedup	DefaultLib	0	0	0	0	0	0	25118601	1	12199386	12919215	105901	13735214	0.546814	11383387	0.453186	0	0	3500144	0.139345	0	0	14309372	14280876	0.998009	12356538	0.863528	11895045	0.831277	3101804739	237019519	2559625501	2542028379	0.993125	17597122	0.00687488	348467	0.00013614	0.508407	277259	0.00010832	0.455794	14510796	0.00566911	0	0	0.0127885
MN25B	BICRO165	S18.dedup	DefaultLib	0	0	0	0	0	0	49372710	1	24028522	25344188	105475	25419431	0.514848	23953279	0.485152	0	0	3326209	0.0673694	0	0	26349459	26328505	0.999205	24143651	0.916286	23413493	0.888576	3101804739	237019519	6121666388	6089651908	0.99477	32014480	0.0052297	824865	0.000134745	0.545904	637662	0.000104165	0.509408	13303754	0.00217322	0	0	0.00764183
MN26	BICRO145	S26.dedup	DefaultLib	0	0	0	0	0	0	18167954	1	8880796	9287158	104576	9607237	0.528801	8560717	0.471199	0	0	1796860	0.0989027	0	0	9982407	9955163	0.997271	9004240	0.902011	8751334	0.876676	3101804739	237019519	1776484204	1760379035	0.990934	16105169	0.00906575	351265	0.00019773	0.499936	264430	0.00014885	0.468551	9169030	0.00516133	0	0	0.0145737
MN26B	BICRO165	S19.dedup	DefaultLib	0	0	0	0	0	0	17685905	1	8654700	9031205	10435	9017523	0.509871	8668382	0.490129	0	0	894875	0.0505982	0	0	9290390	9278272	0.998696	8633986	0.929346	8417072	0.905998	3101804739	237019519	2155234796	2141681849	0.993712	13552947	0.00628839	358365	0.000166277	0.55614	269180	0.000124896	0.528048	4494216	0.00208526	0	0	0.00866481
MN27	BICRO145	S27.dedup	DefaultLib	0	0	0	0	0	0	32813874	1	15815206	16998668	107483	18088977	0.55126	14724897	0.44874	0	0	5230432	0.159397	0	0	19022153	18988766	0.998245	16102826	0.84653	15395089	0.809324	3101804739	237019519	3308922428	3283999379	0.992468	24923049	0.00753207	512271	0.000154815	0.506324	411692	0.000124419	0.453358	20683605	0.00625086	0	0	0.0140622
MN27B	BICRO165	S20.dedup	DefaultLib	0	0	0	0	0	0	39839451	1	19541587	20297864	10387	20141108	0.505557	19698343	0.494443	0	0	1539823	0.0386507	0	0	20689637	20665239	0.998821	19389520	0.937161	18909744	0.913972	3101804739	237019519	5297280803	5271043797	0.995047	26237006	0.00495292	610017	0.000115157	0.554245	471829	0.08907	0.528978	6881320	0.00129903	0	0	0.00645618
MN29	BICRO145	S29.dedup	DefaultLib	0	0	0	0	0	0	55508380	1	26648207	28860173	108301	29196777	0.525989	26311603	0.474011	0	0	6310860	0.113692	0	0	30909620	30846340	0.997953	26995940	0.873383	25613169	0.828647	3101804739	237019519	6623682740	6580600907	0.993496	43081833	0.00650421	791062	0.000119429	0.521498	627879	0.94793	0.486391	23961976	0.00361762	0	0	0.0103361
MN29B	BICRO165	S22.dedup	DefaultLib	0	0	0	0	0	0	19794958	1	9777902	10017056	102446	10011220	0.505746	9783738	0.494254	0	0	602850	0.0304547	0	0	10198904	10186270	0.998761	9766097	0.957563	9617756	0.943019	3101804739	237019519	2354310670	2341755574	0.994667	12555096	0.00533281	336714	0.00014302	0.575693	242518	0.00010301	0.559789	3403850	0.00144579	0	0	0.00702464
MN2B	BICRO163	Sample_1027.dedup.sorted	DefaultLib	0	0	0	0	0	0	103627660	1	49094222	54533438	111079	53571361	0.51696	50056299	0.48304	0	0	10184476	0.0982795	0	0	56906068	56899072	0.999877	48175100	0.846572	44932350	0.789588	3101804739	237019519	13584039056	13527095190	0.995808	56943866	0.00419197	1006940	7.41267	0.564977	791080	0.58236	0.53361	32940489	0.00242494	0	0	0.00674927
MN30	BICRO145	S30.dedup	DefaultLib	0	0	0	0	0	0	25316007	1	12346690	12969317	105043	13444931	0.531084	11871076	0.468916	0	0	2713671	0.107192	0	0	14014839	13974749	0.997139	12492565	0.891381	12094774	0.862998	3101804739	237019519	2579628579	2559951871	0.992372	19676708	0.00762773	444450	0.000172292	0.538196	330514	0.000128125	0.496536	12214912	0.00473514	0	0	0.0126633
MN30B	BICRO165	S23.dedup	DefaultLib	0	0	0	0	0	0	25190126	1	12261786	12928340	105436	13019985	0.516869	12170141	0.483131	0	0	1771464	0.0703237	0	0	13480795	13468141	0.999061	12257851	0.909283	11908604	0.883375	3101804739	237019519	2952450883	2934402515	0.993887	18048368	0.00611301	531130	0.000179895	0.572444	402193	0.000136223	0.529554	7639023	0.00258735	0	0	0.00901648
MN31	BICRO145	S31.dedup	DefaultLib	0	0	0	0	0	0	74387980	1	34795665	39592315	113785	39117375	0.525856	35270605	0.474144	0	0	10514406	0.141345	0	0	42451193	42376121	0.998232	34309241	0.808204	31322916	0.737857	3101804739	237019519	9346822441	9291890030	0.994123	54932411	0.00587712	973818	0.000104187	0.538708	780054	8.34566	0.48666	35950527	0.00384628	0	0	0.00991105
MN31B	BICRO165	S24.dedup	DefaultLib	0	0	0	0	0	0	69216234	1	34080744	35135490	103095	34922555	0.504543	34293679	0.495457	0	0	2194655	0.0317072	0	0	35705444	35665325	0.998876	33851733	0.948083	33078622	0.926431	3101804739	237019519	9581165899	9541526818	0.995863	39639081	0.00413719	784076	8.18351	0.546513	622001	6.49191	0.524348	9471116	0.000988514	0	0	0.00527246
MN33	BICRO163	Sample_1001.dedup.sorted	DefaultLib	0	0	0	0	0	0	43266553	1	21001987	22264566	106012	22164261	0.512272	21102292	0.487728	0	0	2811035	0.0649702	0	0	23038794	23038794	1	21452207	0.931134	20755013	0.900872	3101804739	237019519	5395469542	5368628204	0.995025	26841338	0.00497479	587926	0.000108967	0.519929	455397	8.44036	0.490041	11385434	0.00211018	0	0	0.00727835
MN33B	BICRO165	S26.dedup	DefaultLib	0	0	0	0	0	0	15359979	1	7376411	7983568	108231	8031451	0.522882	7328528	0.477118	0	0	1487959	0.0968725	0	0	8423969	8409380	0.998268	7340246	0.871352	7032883	0.834866	3101800477	237019519	1826075652	1812504999	0.992568	13570653	0.00743159	409402	0.000224198	0.552244	304767	0.000166897	0.521165	6667129	0.00365107	0	0	0.0114738
MN34	BICRO163	Sample_1002.dedup.sorted	DefaultLib	0	0	0	0	0	0	184703550	1	88126287	96577263	10959	94651205	0.512449	90052345	0.487551	0	0	15017917	0.0813082	0	0	99860733	99854251	0.999935	84636116	0.847542	79313364	0.79424	3101804739	237019519	25020390592	24920672962	0.996015	99717630	0.00398545	1370120	5.47601	0.547635	1080608	4.31891	0.528612	49511957	0.00197886	0	0	0.00606227
MN34B	BICRO165	S27.dedup	DefaultLib	0	0	0	0	0	0	40377569	1	19907034	20470535	102831	20286490	0.50242	20091079	0.49758	0	0	1007984	0.024964	0	0	20692776	20660303	0.998431	19625337	0.948415	19236434	0.929621	3101800477	237019519	5657662332	5628392538	0.994827	29269794	0.00517348	574557	0.000101554	0.585239	390475	0.69017	0.583576	4442974	0.000785302	0	0	0.00612935
MN39	BICRO163	Sample_1006.dedup.sorted	DefaultLib	0	0	0	0	0	0	62999239	1	30472196	32527043	106743	32341277	0.51336	30657962	0.48664	0	0	4420385	0.0701657	0	0	33709812	33709812	1	31096263	0.922469	29961074	0.888794	3101804739	237019519	7764352893	7718523663	0.994097	45829230	0.00590252	870856	0.000112161	0.51259	672709	8.66407	0.488192	17937188	0.0023102	0	0	0.00841152
MN39B	BICRO165	S32.dedup	DefaultLib	0	0	0	0	0	0	53841790	1	26429271	27412519	10372	27332434	0.507643	26509356	0.492357	0	0	2392878	0.0444428	0	0	28117334	28094108	0.999174	26666022	0.948384	26078667	0.927494	3101804739	237019519	6842703131	6810127466	0.995239	32575665	0.00476064	847429	0.000123844	0.547294	647513	9.46282	0.523761	10628512	0.00155326	0	0	0.00653238
MN4	BICRO145	S4.dedup	DefaultLib	0	0	0	0	0	0	30274965	1	15010952	15264013	101686	15438731	0.50995	14836234	0.49005	0	0	1124890	0.0371558	0	0	15699927	15654295	0.997093	15019247	0.956644	14856553	0.946282	3101800477	237019519	3362140480	3338126952	0.992858	24013528	0.00714233	474883	0.000141244	0.518587	360802	0.000107313	0.494997	7965355	0.00236913	0	0	0.00976002
MN40	BICRO163	Sample_1007.dedup.sorted	DefaultLib	0	0	0	0	0	0	36391643	1	17785482	18606161	104614	18601887	0.511158	17789756	0.488842	0	0	2063212	0.0566947	0	0	19227427	19227427	1	18275559	0.950494	17835400	0.927602	3101804739	237019519	3931358318	3907357432	0.993895	24000886	0.00610499	500632	0.000127343	0.499662	362613	9.22361	0.487244	10277303	0.00261419	0	0	0.00893875
MN40B	BICRO171	S1	DefaultLib	0	0	0	0	0	0	27127122	1	13218300	13908822	105224	14121983	0.520585	13005139	0.479415	0	0	2138274	0.0788242	0	0	14632698	14632698	1	13395348	0.915439	13032681	0.890655	3101804739	237019519	2837181359	2812926777	0.991451	24254582	0.00854883	598875	0.000211081	0.516103	452626	0.000159534	0.481775	10740042	0.00378546	0	0	0.0127049
MN41	BICRO163	Sample_1009.dedup.sorted	DefaultLib	0	0	0	0	0	0	31797779	1	15536634	16261145	104663	16822337	0.529041	14975442	0.470959	0	0	3003686	0.0944621	0	0	17400732	17400732	1	15883487	0.912806	15482636	0.889769	3101804739	237019519	3228212208	3207942993	0.993721	20269215	0.00627877	532538	0.000164964	0.491156	403803	0.000125086	0.466113	13486703	0.00417776	0	0	0.0107466
MN41B	BICRO171	S2	DefaultLib	0	0	0	0	0	0	44423178	1	21722263	22700915	104505	22928794	0.516145	21494384	0.483855	0	0	2887116	0.0649912	0	0	23655147	23655147	1	22008770	0.930401	21498121	0.908814	3101804739	237019519	5044078283	5008259256	0.992899	35819027	0.0071012	692927	0.000137374	0.520954	527223	0.000104523	0.491306	13676141	0.00271133	0	0	0.0100544
MN43	BICRO163	Sample_1011.dedup.sorted	DefaultLib	0	0	0	0	0	0	98327537	1	47236785	51090752	108159	51109187	0.519785	47218350	0.480215	0	0	8891974	0.0904322	0	0	53609755	53604738	0.999906	47589688	0.887706	45333424	0.845619	3101804739	237019519	12206030947	12144221474	0.994936	61809473	0.00506385	1261844	0.000103379	0.535447	955492	7.82803	0.503075	32678998	0.00267728	0	0	0.00792279
MN43B	BICRO171	S4	DefaultLib	0	0	0	0	0	0	111291932	1	55059910	56232022	102129	55945600	0.502692	55346332	0.497308	0	0	2227810	0.0200177	0	0	56759871	56759871	1	54908030	0.967374	54137064	0.953791	3101804739	237019519	15277865562	15188953924	0.99418	88911638	0.00581964	959848	6.28261	0.54747	742096	4.85733	0.542303	12906257	0.000844768	0	0	0.00677581
MN45B	BICRO163	Sample_1008.dedup.sorted	DefaultLib	0	0	0	0	0	0	35941985	1	17496571	18445414	105423	18344323	0.510387	17597662	0.489613	0	0	1955022	0.0543938	0	0	18948503	18948503	1	17537092	0.925513	17025637	0.898521	3101804739	237019519	4387511817	4358372554	0.993359	29139263	0.00664141	544459	0.000124093	0.559928	411203	9.37212	0.529933	8923116	0.00203375	0	0	0.00889298
MN45B	BICRO163	Sample_1033.dedup.sorted	DefaultLib	0	0	0	0	0	0	166620425	1	81989903	84630522	103221	84002435	0.504154	82617990	0.495846	0	0	4879009	0.0292822	0	0	85749717	85717028	0.999619	81715175	0.95295	79921145	0.932028	3101804739	237019519	23895098064	23793244747	0.995737	101853317	0.00426252	1862096	7.79279	0.552541	1446607	6.05399	0.58686	20889237	0.000874206	0	0	0.00527519
MN46	BICRO163	Sample_1013.dedup.sorted	DefaultLib	0	0	0	0	0	0	61628006	1	29338926	32289080	110055	33645746	0.545949	27982260	0.454051	0	0	9818622	0.159321	0	0	35723314	35723314	1	30047942	0.84113	28266628	0.791266	3101804739	237019519	6583569562	6543889021	0.993973	39680541	0.00602721	860822	0.000130753	0.50902	679240	0.000103172	0.460802	36011132	0.00546985	0	0	0.011731
MN46B	BICRO171	S6	DefaultLib	0	0	0	0	0	0	31699064	1	15805821	15893243	100553	15858953	0.500297	15840111	0.499703	0	0	154226	0.00486532	0	0	15926645	15926645	1	15751397	0.988997	15527555	0.974942	3101552336	237019519	4417500926	4363759514	0.987834	53741412	0.0121656	349296	0.79071	0.599102	262956	0.59526	0.572046	5082285	0.00115049	0	0	0.0134547
MN47	BICRO163	Sample_1014.dedup.sorted	DefaultLib	0	0	0	0	0	0	46198467	1	22222050	23976417	107895	24494448	0.5302	21704019	0.4698	0	0	5223766	0.113072	0	0	25711116	25711116	1	22554814	0.87724	21549434	0.838137	3101804739	237019519	5225948379	5195207283	0.994118	30741096	0.0058824	745117	0.00014258	0.506963	600260	0.000114861	0.466428	20789276	0.00397809	0	0	0.0101179
MN47B	BICRO171	S7	DefaultLib	0	0	0	0	0	0	66059060	1	32129374	33929686	105603	34077636	0.515866	31981424	0.484134	0	0	4702464	0.0711858	0	0	35380762	35380762	1	32372052	0.914962	31360807	0.88638	3101804739	237019519	7931268128	7876398579	0.993082	54869549	0.00691813	969377	0.000122222	0.510073	768650	9.69139	0.47607	20293150	0.00255863	0	0	0.00969589
MN49	BICRO163	Sample_1017.dedup.sorted	DefaultLib	0	0	0	0	0	0	36448154	1	17637592	18810562	10665	19276286	0.528869	17171868	0.471131	0	0	3769627	0.103424	0	0	20108890	20108890	1	17911966	0.890749	17255247	0.85809	3101804739	237019519	3763079568	3737842790	0.993294	25236778	0.00670642	706867	0.000187843	0.532285	535059	0.000142186	0.493	16427078	0.00436533	0	0	0.0114018
MN49B	BICRO171	S9	DefaultLib	0	0	0	0	0	0	58113921	1	27913232	30200689	108195	30435701	0.523725	27678220	0.476275	0	0	5973321	0.102786	0	0	32043621	32043621	1	27965942	0.872746	26616234	0.830625	3101804739	237019519	7112847964	7068317919	0.993739	44530045	0.00626051	754900	0.000106132	0.53217	596276	8.38308	0.49	22462338	0.00315799	0	0	0.00960847
MN4B	BICRO163	Sample_1029.dedup.sorted	DefaultLib	0	0	0	0	0	0	111547485	1	52958649	58588836	110631	57787835	0.518056	53759650	0.481944	0	0	10986114	0.0984882	0	0	61266799	61264590	0.999964	51670026	0.843361	48136529	0.785687	3101804739	237019519	14687225701	14627689463	0.995946	59536238	0.00405361	1017405	6.92714	0.530764	849169	5.78168	0.499809	36492224	0.00248462	0	0	0.00666532
MN50	BICRO163	Sample_1018.dedup.sorted	DefaultLib	0	0	0	0	0	0	78130683	1	35170099	42960584	122151	41248075	0.527937	36882608	0.472063	0	0	13778345	0.17635	0	0	45954514	45949153	0.999883	33721038	0.733792	29137000	0.63404	3101804739	237019519	9747250039	9692815866	0.994415	54434173	0.00558457	1051214	0.000107847	0.546698	809314	0.08303	0.489878	41378746	0.00424517	0	0	0.0100206
MN50B	BICRO171	S10	DefaultLib	0	0	0	0	0	0	91439860	1	44002356	47437504	107807	47126664	0.515384	44313196	0.484616	0	0	7289293	0.0797168	0	0	49364576	49364576	1	43094979	0.872994	41040671	0.831379	3101804739	237019519	12056652537	11996470181	0.995008	60182356	0.00499163	980804	8.13496	0.57553	777900	6.45204	0.539289	25570511	0.00212086	0	0	0.00725836
MN51	BICRO163	Sample_1019.dedup.sorted	DefaultLib	0	0	0	0	0	0	67323927	1	31676117	35647810	112538	36026020	0.535115	31297907	0.464885	0	0	10012078	0.148715	0	0	38668002	38668002	1	31569082	0.816414	29119091	0.753054	3101804739	237019519	8125072048	8089318418	0.9956	35753630	0.00440041	717203	8.82704	0.56815	538817	6.63154	0.531301	32789345	0.00403558	0	0	0.00859057
MN51B	BICRO171	S11	DefaultLib	0	0	0	0	0	0	111396669	1	54715851	56680818	103591	56289737	0.505309	55106932	0.494691	0	0	3870513	0.0347453	0	0	57633591	57633591	1	53913761	0.935457	52683858	0.914117	3101804739	237019519	15310752432	15231302837	0.994811	79449595	0.00518914	943717	6.16375	0.564112	732464	4.78398	0.545957	16369634	0.00106916	0	0	0.00636777
MN52	BICRO163	Sample_1020.dedup.sorted	DefaultLib	0	0	0	0	0	0	196242575	1	89581420	106661155	119066	101815362	0.518824	94427213	0.481176	0	0	27439189	0.139823	0	0	111840882	111824073	0.99985	80569883	0.720397	69633186	0.622609	3101804739	237019519	25674490966	25562879805	0.995653	111611161	0.00434716	1785066	6.95268	0.53936	1483105	5.77657	0.48003	83602503	0.00325625	0	0	0.0077307
MN52B	BICRO163	Sample_1016.dedup.sorted	DefaultLib	0	0	0	0	0	0	120027314	1	58185667	61841647	106283	61644518	0.513587	58382796	0.486413	0	0	8079990	0.0673179	0	0	64053652	64048835	0.999925	57615555	0.899489	55281203	0.863045	3101804739	237019519	15520642175	15454855208	0.995761	65786967	0.00423868	1100256	7.08899	0.540322	817328	5.26607	0.516588	28257986	0.00182067	0	0	0.0061829
MN52B	BICRO163	Sample_1034.dedup.sorted	DefaultLib	0	0	0	0	0	0	52673241	1	25728494	26944747	104727	26699924	0.506897	25973317	0.493103	0	0	2290707	0.043489	0	0	27481974	27481974	1	25908900	0.94276	25246408	0.918653	3101758798	237019519	7072785316	7035265716	0.994695	37519600	0.00530478	941789	0.000133157	0.55309	741658	0.000104861	0.572815	10649334	0.00150568	0	0	0.00704848
MN53	BICRO163	Sample_1021.dedup.sorted	DefaultLib	0	0	0	0	0	0	59282732	1	28737609	30545123	10629	30851100	0.520406	28431632	0.479594	0	0	5077162	0.0856432	0	0	32179947	32179947	1	29444272	0.914988	28466219	0.884595	3101804739	237019519	6818563615	6783090044	0.994798	35473571	0.0052025	843337	0.000123683	0.517399	637222	0.93454	0.490289	20250340	0.00296988	0	0	0.00838952
MN53B	BICRO171	S12	DefaultLib	0	0	0	0	0	0	89258923	1	44133244	45125679	102249	44878261	0.502787	44380662	0.497213	0	0	2013927	0.0225628	0	0	45636425	45636425	1	43986708	0.963851	43278307	0.948328	3101804739	237019519	12426241141	12359313137	0.994614	66928004	0.00538602	851899	6.85565	0.548014	670365	5.39475	0.537811	10545494	0.000848647	0	0	0.00635717
MN54	BICRO163	Sample_1022.dedup.sorted	DefaultLib	0	0	0	0	0	0	113090501	1	54657829	58432672	106906	57740838	0.510572	55349663	0.489428	0	0	7276259	0.0643401	0	0	60183380	60170810	0.999791	54273790	0.901807	51930193	0.862866	3101804739	237019519	15120186032	15054123430	0.995631	66062602	0.00436917	1250812	8.27246	0.582539	855902	5.66066	0.505398	25295847	0.00167299	0	0	0.00618148
MN54B	BICRO171	S13	DefaultLib	0	0	0	0	0	0	62922876	1	30738542	32184334	104704	31765065	0.504825	31157811	0.495175	0	0	2483618	0.0394708	0	0	32703247	32703247	1	29989846	0.91703	29025831	0.887552	3101804739	237019519	8856652973	8802788081	0.993918	53864892	0.00608186	794040	8.96546	0.662632	454391	0.51305	0.5413	10014321	0.00113071	0	0	0.00735353
MN55	BICRO163	Sample_1023.dedup.sorted	DefaultLib	0	0	0	0	0	0	68117665	1	33066680	35050985	106001	34874588	0.511976	33243077	0.488024	0	0	4462752	0.0655153	0	0	36290208	36290208	1	33617463	0.926351	32497525	0.89549	3101804739	237019519	8462605626	8420354657	0.995007	42250969	0.00499267	916394	0.000108287	0.531549	701606	8.29066	0.508213	17629514	0.00208323	0	0	0.00726709
MN55B	BICRO171	S14	DefaultLib	0	0	0	0	0	0	28212139	1	13619331	14592808	107148	14933809	0.52934	13278330	0.47066	0	0	2990909	0.106015	0	0	15601524	15601524	1	13727382	0.879874	13207754	0.846568	3101804739	237019519	3125767374	3101584900	0.992264	24182474	0.00773649	553486	0.000177072	0.521782	419090	0.000134076	0.47921	12662641	0.00405105	0	0	0.0120987
MN56	BICRO163	Sample_1024.dedup.sorted	DefaultLib	0	0	0	0	0	0	27826568	1	13582689	14243879	104868	14454118	0.519436	13372450	0.480564	0	0	2140100	0.0769085	0	0	14983334	14983334	1	13849019	0.924295	13494875	0.900659	3101804739	237019519	2819842880	2800335492	0.993082	19507388	0.0069179	560338	0.000198712	0.519088	421018	0.000149305	0.494981	10432266	0.00369959	0	0	0.0109655
MN56B	BICRO171	S15	DefaultLib	0	0	0	0	0	0	30693218	1	15089890	15603328	103403	15656053	0.510082	15037165	0.489918	0	0	1381744	0.0450179	0	0	16037481	16037481	1	15142592	0.9442	14866493	0.926984	3101804739	237019519	3724795786	3700509564	0.99348	24286222	0.00652015	490063	0.000131568	0.551286	377471	0.00010134	0.5208	7106760	0.00190796	0	0	0.00866102
MN57	BICRO163	Sample_1025.dedup.sorted	DefaultLib	0	0	0	0	0	0	54356704	1	25891154	28465550	109943	28908178	0.531824	25448526	0.468176	0	0	6940881	0.127691	0	0	30648792	30648792	1	26299224	0.858084	24874777	0.811607	3101804739	237019519	5928942819	5885375313	0.992652	43567506	0.00734828	1254889	0.000211655	0.521927	997610	0.000168261	0.47787	28147281	0.00474744	0	0	0.0124756
MN57B	BICRO171	S16	DefaultLib	0	0	0	0	0	0	21121083	1	10288478	10832605	105289	10834121	0.512953	10286962	0.487047	0	0	1306992	0.0618809	0	0	11214037	11214037	1	10324457	0.920673	10052924	0.896459	3101804739	237019519	2516493295	2495604926	0.991699	20888369	0.00830059	440101	0.000174887	0.534736	346486	0.000137686	0.499518	6556564	0.00260544	0	0	0.0112186
MN8	BICRO145	S8.dedup	DefaultLib	0	0	0	0	0	0	42318412	1	20994025	21324387	101574	21490534	0.507829	20827878	0.492171	0	0	1536193	0.0363008	0	0	21927302	21878419	0.997771	21256360	0.969402	21023634	0.958788	3101800477	237019519	4727744794	4698111981	0.993732	29632813	0.00626785	615779	0.000130248	0.507581	461098	9.75302	0.486413	10336357	0.00218632	0	0	0.00868195
MN8B	BICRO165	S1.dedup	DefaultLib	0	0	0	0	0	0	79708295	1	38426478	41281817	107431	40933535	0.513542	38774760	0.486458	0	0	5899710	0.0740163	0	0	42804002	42776846	0.999366	37667995	0.880011	35870189	0.83801	3101804739	237019519	10605132600	10568364723	0.996533	36767877	0.00346699	904745	0.85312	0.531191	755231	7.12137	0.485326	19855360	0.00187224	0	0	0.00549576
MN9	BICRO145	S9.dedup	DefaultLib	0	0	0	0	0	0	44859158	1	22013989	22845169	103776	22921608	0.510968	21937550	0.489032	0	0	2297669	0.0512196	0	0	23578413	23506692	0.996958	21808767	0.924946	21285257	0.902743	3101804739	237019519	5588452427	5546607151	0.992512	41845276	0.00748781	777919	0.000139201	0.506887	627527	0.00011229	0.477836	12295243	0.00220012	0	0	0.00993942
MN9B	BICRO165	S2.dedup	DefaultLib	0	0	0	0	0	0	38698068	1	18912051	19786017	104621	19536841	0.504853	19161227	0.495147	0	0	1541497	0.039834	0	0	20119782	20095545	0.998795	18544810	0.92172	17984467	0.89387	3101804739	237019519	5281448981	5257192442	0.995407	24256539	0.00459278	593872	0.000112445	0.586138	420646	7.96459	0.574542	5948242	0.00112625	0	0	0.00591112
[truncated: 14 more columns]

## Sheet: Validation_Mutations
Sample ID	Library ID	Library	#QCFail	QCFailFraction	#DuplicateMarked	DuplicateFraction	#Unmapped	UnmappedFraction	#Mapped	MappedFraction	#MappedRead1	#MappedRead2	RatioMapped2vsMapped1	#MappedForward	MappedForwardFraction	#MappedReverse	MappedReverseFraction	#SecondaryAlignments	SecondaryAlignmentFraction	#SupplementaryAlignments	SupplementaryAlignmentFraction	#SplicedAlignments	SplicedAlignmentFraction	#Pairs	#MappedPairs	MappedPairsFraction	#MappedSameChr	MappedSameChrFraction	#MappedProperPair	MappedProperFraction	#ReferenceBp	#ReferenceNs	#AlignedBases	#MatchedBases	MatchRate	#MismatchedBases	MismatchRate	#DeletionsCigarD	DeletionRate	HomopolymerContextDel	#InsertionsCigarI	InsertionRate	HomopolymerContextIns	#SoftClippedCigarS	SoftClipRate	#HardClippedCigarH	HardClipRate	ErrorRate	MedianReadLength
MN109B	P18754_1063_S21_L003	P18754_1063_S21_L003	11652952	0.578259	8297298	0.41174	27337	0.00135655	174204	0.00864459	87102	87102	1	87102	0.5	87102	0.5	2627807	150847	0	0	0	0	10723725	10696468	0.997458	9911394	0.924249	9694164	0.903992	3101804739	237019519	17966074	17930107	0.997998	35967	0.00200194	1100	6.12265	0.434545	829	4.61425	0.419783	45998	0.00256027	0	0	0.00466958	107:107
MN68B	P18754_1064_S22_L003	P18754_1064_S22_L003	15493925	0.376404	25194000	0.612054	48348	0.00117455	426734	0.0103669	213367	213367	1	213367	0.5	213367	0.5	7749780	181607	0	0	0	0	22060150	22009766	0.997716	19488114	0.883408	18645653	0.845219	3101804739	237019519	50299455	50203818	0.998099	95637	0.00190135	4952	9.84504	0.626616	3387	6.73367	0.569235	133183	0.0026478	0	0	0.00471494	129:129
MN83B	P18754_1065_S23	P18754_1065_S23	38562435	0.259344	107739043	0.724577	154190	0.00103697	2236582	0.0150417	1118291	1118291	1	1118291	0.5	1118291	0.5	5185101	231831	0	0	0	0	74082813	73939113	0.99806	71109684	0.959867	69962845	0.944387	3101804739	237019519	309820118	309458768	0.998834	361350	0.00116632	11058	3.56917	0.459848	8868	2.86231	0.52774	64529	0.000208279	0	0	0.00143892	146:146
MN101B	P18754_1067_S25	P18754_1067_S25	25754544	0.313863	55767823	0.679626	99237	0.00120937	435034	0.00530163	217517	217517	1	217517	0.5	217517	0.5	12568038	288898	0	0	0	0	43112063	43009144	0.997613	36633745	0.849733	34115558	0.791323	3101804739	237019519	59112735	59025749	0.998528	86986	0.00147153	2829	4.78577	0.472252	2569	4.34593	0.469833	68681	0.00116186	0	0	0.00272471	146:146
MN88B	P18754_1068_S26	P18754_1068_S26	32835536	0.286065	80526029	0.701548	137948	0.00120181	1283812	0.0111847	641906	641906	1	641906	0.5	641906	0.5	7059454	549882	0	0	0	0	57960221	57830022	0.997754	53689937	0.926324	52069664	0.898369	3101804739	237019519	178933204	178675112	0.998558	258092	0.00144239	10254	5.73063	0.272479	6580	3.67735	0.436626	71629	0.000400311	0	0	0.00193678	146:146
MN104B	P18754_1070_S28_L003	P18754_1070_S28_L003	18072398	0.365098	30906601	0.624374	65212	0.00131741	455946	0.009211	227973	227973	1	227974	0.500002	227972	0.499998	9365771	205414	0	0	0	0	26648310	26585377	0.997638	23455565	0.88019	22272177	0.835782	3101804739	237019519	55175878	55073343	0.998142	102535	0.00185833	4238	7.68089	0.555687	3360	6.08962	0.562798	124215	0.00225126	0	0	0.00424729	134:134
MN94B	P18754_1072_S30_L003	P18754_1072_S30_L003	25198606	0.274418	65573976	0.714114	90334	0.000983756	962712	0.0104841	481356	481356	1	481356	0.5	481356	0.5	9299221	96594	0	0	0	0	46941294	46852031	0.998098	41620068	0.886641	39416694	0.839702	3101804739	237019519	132608760	132448631	0.998792	160129	0.00120753	5753	4.33833	0.425169	4481	3.37911	0.484267	95842	0.000722743	0	0	0.00200745	146:146
MN174B	P18754_1073_S31	P18754_1073_S31	20046918	0.266471	54058512	0.718565	86547	0.00115041	1039238	0.0138139	519619	519619	1	519619	0.5	519619	0.5	5973473	574794	0	0	0	0	38161014	38079829	0.997873	35198056	0.922356	33979544	0.890426	3101804739	237019519	137671190	137477003	0.998589	194187	0.00141051	8236	5.98237	0.525741	6474	4.70251	0.535527	93798	0.000681319	0	0	0.00219868	146:146
MN77B	P18754_1076_S34_L003	P18754_1076_S34_L003	24078960	0.281372	60228879	0.703798	81933	0.000957419	1187156	0.0138724	593578	593578	1	593578	0.5	593578	0.5	4899724	412728	0	0	0	0	43037274	42958446	0.998168	39962972	0.928567	38719933	0.899684	3101804739	237019519	163416849	163195066	0.998643	221783	0.00135716	7193	4.40163	0.493813	5343	3.26955	0.509452	65045	0.000398031	0	0	0.0018319	146:146
MN215B	P18754_1077_S35	P18754_1077_S35	11279615	0.221729	38790716	0.762529	82268	0.00161718	718526	0.0141244	359263	359263	1	359264	0.500001	359262	0.499999	4123958	573947	0	0	0	0	25696541	25622580	0.997122	22363535	0.870294	21212670	0.825507	3101804739	237019519	98429827	98309249	0.998775	120578	0.00122501	5868	5.96161	0.596115	4261	4.32897	0.639756	52514	0.000533517	0	0	0.00186144	146:146
MN236B	P18754_1078_S36_L003	P18754_1078_S36_L003	14228482	0.298121	33100417	0.693534	52898	0.00110834	345346	0.00723584	172673	172673	1	172673	0.5	172673	0.5	7434993	215291	0	0	0	0	25101313	25048495	0.997896	20274045	0.807689	18689870	0.744577	3101804739	237019519	45905509	45834352	0.99845	71157	0.00155008	3292	7.17125	0.60966	2419	5.26952	0.576271	65999	0.00143771	0	0	0.0031122	146:146
MN194B	P18754_1079_S37	P18754_1079_S37	41152219	0.40662	58669299	0.579704	106466	0.00105198	1277664	0.0126244	638832	638832	1	638832	0.5	638832	0.5	7004058	548192	0	0	0	0	51591926	51488889	0.998003	47692259	0.924413	45990974	0.891437	3101804739	237019519	180579892	180363533	0.998802	216359	0.00119813	7218	3.99712	0.450956	6103	3.37967	0.459774	67621	0.000374466	0	0	0.00164637	146:146
MN60B	P18754_1080_S38_L003	P18754_1080_S38_L003	32692008	0.414011	45215160	0.572604	84746	0.00107322	972172	0.0123116	486086	486086	1	486086	0.5	486086	0.5	7870169	809545	0	0	0	0	40893647	40813652	0.998044	37233852	0.910505	35654093	0.871874	3101804739	237019519	134697726	134535560	0.998796	162166	0.00120393	5144	3.81892	0.534798	4682	3.47593	0.523067	77002	0.000571665	0	0	0.00184854	146:146
MN84B	P18754_1081_S39_L003	P18754_1081_S39_L003	19817616	0.397435	29409841	0.589804	53113	0.00106516	583218	0.0116962	291609	291609	1	291609	0.5	291609	0.5	4607194	789961	0	0	0	0	25687381	25636492	0.998019	23944185	0.932138	23192326	0.902868	3101804739	237019519	79315840	79222711	0.998826	93129	0.00117415	2994	3.77478	0.5	2691	3.39276	0.455964	61147	0.00077093	0	0	0.00201676	146:146
MN162B	P18754_1082_S40_L003	P18754_1082_S40_L003	24378875	0.383415	38036033	0.598206	92686	0.00145771	1075892	0.0169209	537946	537946	1	537946	0.5	537946	0.5	4180753	388585	0	0	0	0	32186820	32100313	0.997312	29879914	0.928328	28885810	0.897442	3101804739	237019519	152223603	152036383	0.99877	187220	0.0012299	5476	3.59734	0.491782	4843	0.31815	0.480281	48450	0.000318282	0	0	0.00161597	146:146
MN100B	P18754_1084_S42_L003	P18754_1084_S42_L003	40882549	0.380214	65053723	0.605009	101480	0.000943779	1487470	0.0138337	743735	743735	1	743735	0.5	743735	0.5	4586967	308374	0	0	0	0	54063121	53969131	0.998261	51915978	0.960285	50884346	0.941203	3101804739	237019519	205551185	205295845	0.998758	255340	0.00124222	9260	4.50496	0.491145	6761	3.28921	0.562639	53309	0.000259347	0	0	0.00157951	146:146
MN107B	P18754_1087_S45_L003	P18754_1087_S45_L003	29447458	0.35393	52465444	0.630584	93869	0.00112821	1194606	0.014358	597303	597303	1	597303	0.5	597303	0.5	4715362	394721	0	0	0	0	42031020	41943166	0.99791	39579416	0.941672	38500015	0.91599	3101804739	237019519	165399907	165215770	0.998887	184137	0.00111328	6624	4.00484	0.523551	5142	3.10883	0.640218	44891	0.000271409	0	0	0.00145583	146:146
MN75B	P18754_1088_S46_L003	P18754_1088_S46_L003	29815259	0.42037	39818612	0.561409	63908	0.00090105	1228388	0.0173192	614194	614194	1	614194	0.5	614194	0.5	3502873	28516	0	0	0	0	35697809	35638115	0.998328	33819757	0.94739	32960856	0.92333	3101804739	237019519	171254998	171079686	0.998976	175312	0.00102369	5600	3.26998	0.551786	4982	2.90911	0.638097	41668	0.00024331	0	0	0.00132879	146:146
MN160B	P18754_1090_S48_L003	P18754_1090_S48_L003	46564142	0.429789	60410060	0.557587	128996	0.00119064	1238726	0.0114335	619363	619363	1	619363	0.5	619363	0.5	3927672	317074	0	0	0	0	54455730	54336295	0.997807	52385765	0.961988	51397211	0.943835	3101804739	237019519	174423443	174234301	0.998916	189142	0.00108438	5783	3.31549	0.576863	5408	0.31005	0.52182	34693	0.000198901	0	0	0.00134745	146:146
MN176B	P18754_1091_S49_L003	P18754_1091_S49_L003	14409887	0.325126	29180581	0.658393	60079	0.00135554	670384	0.0151257	335192	335192	1	335192	0.5	335192	0.5	1864560	278133	0	0	0	0	22227796	22175701	0.997656	21195075	0.953539	20734291	0.932809	3101804739	237019519	90995193	90880164	0.998736	115029	0.00126412	4863	5.34424	0.655768	4017	4.41452	0.701021	19736	0.000216891	0	0	0.0015786	146:146
MN196B	P18754_1092_S50	P18754_1092_S50	28948753	0.397911	43084893	0.592217	130545	0.00179439	587694	0.00807806	293847	293847	1	293847	0.5	293847	0.5	12561111	213736	0	0	0	0	38857197	38736660	0.996898	35188139	0.905576	34201882	0.880194	3101804739	237019519	62829367	62705503	0.998029	123864	0.00197143	5499	8.75228	0.536461	4250	6.76435	0.495294	192632	0.00306595	0	0	0.00519256	114:114
MN163B	P18754_1093_S51_L003	P18754_1093_S51_L003	40203638	0.411275	56320836	0.576151	95749	0.000979493	1133384	0.0115943	566692	566692	1	566692	0.5	566692	0.5	3278219	289242	0	0	0	0	49051582	48969385	0.998324	47426846	0.966877	46598385	0.949987	3101804739	237019519	157955290	157775365	0.998861	179925	0.00113909	5405	3.42185	0.537095	5031	3.18508	0.456768	32339	0.000204735	0	0	0.00140989	146:146
MN95B	P18754_1094_S52_L003	P18754_1094_S52_L003	33099949	0.459905	37946839	0.52725	57169	0.000794331	867268	0.0120502	433634	433634	1	433635	0.500001	433633	0.499999	3874035	446694	0	0	0	0	36532410	36477782	0.998505	34600632	0.947122	33736733	0.923474	3101804739	237019519	121382410	121270607	0.999079	111803	0.000921081	3627	2.98808	0.548111	3099	2.55309	0.549532	36050	0.000296995	0	0	0.00127349	146:146
MN123B	P18754_1095_S53_L003	P18754_1095_S53_L003	38459277	0.61097	23851299	0.378906	69125	0.00109813	568156	0.00902582	284078	284078	1	284078	0.5	284078	0.5	2955731	520232	0	0	0	0	32095886	32032140	0.998014	30632918	0.954419	29913361	0.932	3101804739	237019519	81053093	80972253	0.999003	80840	0.000997371	2910	3.59024	0.601031	2395	2.95485	0.577453	20215	0.000249404	0	0	0.00131223	146:146
MN195B	P18754_1096_S54_L003	P18754_1096_S54_L003	40699356	0.555205	31854914	0.434552	80865	0.00110313	669986	0.00913969	334993	334993	1	334994	0.500001	334992	0.499999	3597003	536877	0	0	0	0	37358599	37285881	0.998054	35495251	0.950123	34584567	0.925746	3101804739	237019519	95161333	95065761	0.998996	95572	0.00100432	2944	3.09369	0.551291	2900	3.04746	0.543793	21336	0.000224209	0	0	0.00128994	146:146
MN127B	P18754_1097_S55_L003	P18754_1097_S55_L003	34884261	0.618414	20932957	0.371091	56265	0.000997444	535724	0.0094971	267862	267862	1	267862	0.5	267862	0.5	4261452	795457	0	0	0	0	29297273	29245036	0.998217	27222106	0.929169	26287053	0.897253	3101804739	237019519	76146095	76062158	0.998898	83937	0.00110232	2586	0.33961	0.515468	2467	3.23982	0.505878	29488	0.000387256	0	0	0.00155593	146:146
MN69B	P18754_1098_S56	P18754_1098_S56	30275446	0.616545	18352295	0.373735	66043	0.00134493	411252	0.00837495	205626	205626	1	205626	0.5	205626	0.5	3611163	87809	0	0	0	0	25491329	25431791	0.997664	23107227	0.906474	22050165	0.865006	3101804739	237019519	59222662	59160932	0.998958	61730	0.00104234	2108	3.55945	0.569734	1829	3.08834	0.523783	16453	0.000277816	0	0	0.00138663	146:146
MN235B	P18754_1101_S59	P18754_1101_S59	42216967	0.567383	31339256	0.42119	98138	0.00131894	752150	0.0101087	376075	376075	1	376075	0.5	376075	0.5	4121489	547961	0	0	0	0	38052762	37970926	0.997849	35855223	0.94225	34844865	0.915699	3101804739	237019519	107831219	107716803	0.998939	114416	0.00106107	3896	3.61305	0.564425	3671	3.40439	0.55489	31103	0.000288442	0	0	0.00141968	146:146
MN102B	P18754_1103_S61_L003	P18754_1103_S61_L003	44749049	0.60439	28536081	0.385414	75382	0.00101812	679518	0.00917771	339759	339759	1	339759	0.5	339759	0.5	1285673	189204	0	0	0	0	37037547	36971679	0.998222	36201807	0.977435	35698022	0.963833	3101804739	237019519	97900377	97802121	0.998996	98256	0.00100363	3013	3.07762	0.572519	2785	2.84473	0.50377	8923	9.11437	0	0	0.001154	146:146
MN200B	P18754_1104_S62	P18754_1104_S62	50504454	0.52886	43892818	0.459626	105946	0.00110942	993680	0.0104054	496840	496840	1	496840	0.5	496840	0.5	2573489	258986	0	0	0	0	47942943	47850920	0.998081	46345718	0.966685	45544389	0.949971	3101804739	237019519	143196357	143036120	0.998881	160237	0.001119	5559	3.88208	0.448642	4459	3.11391	0.485086	19834	0.000138509	0	0	0.00132747	146:146
MN85B	P18754_1105_S63_L003	P18754_1105_S63_L003	43624182	0.597753	28435342	0.38963	67096	0.000919371	853708	0.0116978	426854	426854	1	426854	0.5	426854	0.5	1575117	184503	0	0	0	0	36523508	36462804	0.998338	35564063	0.973731	35008566	0.958521	3101804739	237019519	122179510	122056874	0.998996	122636	0.00100374	3826	3.13146	0.48667	3385	2.77051	0.498671	12931	0.000105836	0	0	0.00116859	146:146
MN225B	P18754_1106_S64_L003	P18754_1106_S64_L003	43133977	0.622274	25678736	0.370455	63494	0.000915999	440468	0.00635443	220234	220234	1	220234	0.5	220234	0.5	1405045	318989	0	0	0	0	34848248	34790859	0.998353	34010694	0.975966	33550469	0.962759	3101804739	237019519	63220209	63156077	0.998986	64132	0.00101442	2087	3.30116	0.515573	1569	0.24818	0.449968	7580	0.000119898	0	0	0.00119215	146:146
MN182B	P18754_1107_S65_L003	P18754_1107_S65_L003	36536438	0.609222	22817541	0.380468	62893	0.0010487	555456	0.00926187	277728	277728	1	277728	0.5	277728	0.5	5077111	914044	0	0	0	0	31323740	31262576	0.998047	28852497	0.921106	27779778	0.88686	3101804739	237019519	78500361	78415452	0.998918	84909	0.00108164	2318	2.95285	0.542278	2142	2.72865	0.49113	38264	0.000487437	0	0	0.00162589	146:146
MN221B	P18754_1108_S66_L003	P18754_1108_S66_L003	45057934	0.588536	30943612	0.404178	74879	0.000978052	482932	0.00630794	241466	241466	1	241466	0.5	241466	0.5	6994174	144827	0	0	0	0	40204382	40130641	0.998166	36755001	0.914204	35269608	0.877258	3101804739	237019519	68341115	68264276	0.998876	76839	0.00112435	2150	3.14598	0.536744	2186	3.19866	0.517841	28383	0.000415314	0	0	0.00160311	146:146
MN169B	P18754_1109_S67_L003	P18754_1109_S67_L003	44286745	0.599247	29024527	0.392733	78707	0.00106499	514064	0.00695583	257032	257032	1	257032	0.5	257032	0.5	4147424	806791	0	0	0	0	37956277	37883142	0.998073	35784236	0.942775	34808068	0.917057	3101804739	237019519	73033675	72966839	0.999085	66836	0.000915139	1697	2.32359	0.546847	1679	2.29894	0.476474	20493	0.000280597	0	0	0.00124196	146:146
MN204B	P18754_1112_S70_L003	P18754_1112_S70_L003	30412439	0.382094	47923004	0.602092	75421	0.00094757	1183255	0.0148661	591627	591628	1	591627	0.5	591628	0.5	3559986	300864	0	0	0	0	39967601	39896267	0.998215	37948281	0.949476	37074681	0.927618	3101804739	237019519	168799645	168617774	0.998923	181871	0.00107744	5824	3.45024	0.47682	5058	2.99645	0.53104	48140	0.00028519	0	0	0.00142709	146:146
MN214B	P18754_1113_S71_L003	P18754_1113_S71_L003	34574074	0.36467	58598772	0.61807	99375	0.00104816	1536990	0.0162114	768495	768495	1	768495	0.5	768495	0.5	3501770	227833	0	0	0	0	47376868	47284726	0.998055	45539659	0.961221	44646395	0.942367	3101804739	237019519	216134771	215884031	0.99884	250740	0.00116011	9963	4.60962	0.463615	7590	0.35117	0.519895	53320	0.000246698	0	0	0.00148802	146:146
MN106B	P18754_1114_S72_L003	P18754_1114_S72_L003	36958527	0.353608	65938546	0.630879	96289	0.000921263	1525120	0.0145919	762560	762560	1	762560	0.5	762560	0.5	4299515	281913	0	0	0	0	52388347	52295882	0.998235	49923163	0.952944	48833685	0.932148	3101804739	237019519	214916186	214665839	0.998835	250347	0.00116486	7747	3.60466	0.501743	6323	2.94208	0.495493	51976	0.000241843	0	0	0.00147217	146:146
MN159B	P18754_1115_S73	P18754_1115_S73	19771225	0.406705	28161781	0.579304	56798	0.00116837	623338	0.0128224	311669	311669	1	311669	0.5	311669	0.5	6205048	995455	0	0	0	0	25490331	25432480	0.99773	21499049	0.84342	20018268	0.785328	3101804739	237019519	86212455	86073363	0.998387	139092	0.00161336	4344	5.03872	0.502532	4031	4.67566	0.464153	72427	0.000840099	0	0	0.00255061	146:146
MN172B	P18754_1117_S75_L003	P18754_1117_S75_L003	35358083	0.387965	54454196	0.597497	76700	0.000841588	1248234	0.0136962	624117	624117	1	624117	0.5	624117	0.5	2937080	235299	0	0	0	0	45582463	45509160	0.998392	43837046	0.961709	43051357	0.944472	3101804739	237019519	176869767	176668990	0.998865	200777	0.00113517	6624	3.74513	0.509058	5333	3.01521	0.500844	33518	0.000189507	0	0	0.00139228	146:146
MN173B	P18754_1118_S76	P18754_1118_S76	28424729	0.415358	38874915	0.568062	55919	0.00081712	1078672	0.0157622	539336	539336	1	539336	0.5	539336	0.5	927171	0.859549	0	0	0	0	33865397	33813985	0.998482	33248399	0.981781	32904940	0.971639	3101804739	237019519	154228823	154085777	0.999073	143046	0.000927492	4982	3.23027	0.554597	4387	2.84447	0.565762	15824	0.000102601	0	0	0.00109084	146:146
MN212B	P18754_1119_S77	P18754_1119_S77	35270682	0.373661	57385636	0.607949	96633	0.00102374	1639250	0.0173664	819625	819625	1	819625	0.5	819625	0.5	3501470	213602	0	0	0	0	47171040	47079454	0.998058	45178938	0.957769	44363200	0.940475	3101804739	237019519	230833654	230513540	0.998613	320114	0.00138677	9203	3.98685	0.459524	7154	0.30992	0.507129	50278	0.000217811	0	0	0.00167544	146:146
MN130B	P18754_1120_S78_L003	P18754_1120_S78_L003	26603349	0.405766	37851406	0.577326	141960	0.00216524	966584	0.0147428	483292	483292	1	483292	0.5	483292	0.5	7333516	758704	0	0	0	0	34078308	33965924	0.996702	30259017	0.887926	28731953	0.843116	3101804739	237019519	134719398	134506616	0.998421	212782	0.00157945	6128	4.54871	0.504896	4962	3.68321	0.49073	81211	0.000602816	0	0	0.00226458	146:146
MN114B	P18754_1121_S79	P18754_1121_S79	23476238	0.304544	52164735	0.676705	95754	0.00124216	1349698	0.0175089	674849	674849	1	674849	0.5	674849	0.5	2633595	195125	0	0	0	0	38374433	38291721	0.997845	36724808	0.957012	35992028	0.937917	3101804739	237019519	191927707	191699946	0.998813	227761	0.0011867	9475	4.93675	0.657731	7228	0.03766	0.635307	46201	0.000240721	0	0	0.00151445	146:146
MN120B	P18754_1122_S80_L003	P18754_1122_S80_L003	22840423	0.339901	43153502	0.64219	73843	0.0010989	1129590	0.01681	564795	564795	1	564795	0.5	564795	0.5	6944244	614758	0	0	0	0	34493512	34421593	0.997915	31058001	0.900401	29576533	0.857452	3101804739	237019519	158582471	158410549	0.998916	171922	0.00108412	5285	3.33265	0.510501	4265	2.68945	0.484174	90569	0.000571116	0	0	0.00171545	146:146
MN72B	P18754_1123_S81_L003	P18754_1123_S81_L003	23586207	0.319709	48931796	0.663267	96577	0.00130909	1159362	0.0157151	579681	579681	1	579681	0.5	579681	0.5	5546928	478447	0	0	0	0	37435143	37345499	0.997605	34454795	0.920386	33206645	0.887045	3101804739	237019519	162417680	162183422	0.998558	234258	0.00144232	8593	5.29068	0.490166	6954	4.28155	0.562985	87650	0.000539658	0	0	0.0020777	146:146
MN185B	P18754_1124_S82	P18754_1124_S82	31131861	0.400085	45609083	0.586137	80466	0.00103409	991637	0.0127438	495818	495819	1	495819	0.500001	495818	0.499999	7035089	709442	0	0	0	0	40023294	39941677	0.997961	36394783	0.90934	34881852	0.871539	3101804739	237019519	139795683	139630632	0.998819	165051	0.00118066	5756	4.11744	0.417825	5293	3.78624	0.433403	71377	0.000510581	0	0	0.00177028	146:146
MN66B	P18754_1125_S83_L003	P18754_1125_S83_L003	28582047	0.344788	52497888	0.633288	88785	0.00107102	1728648	0.0208529	864324	864324	1	864324	0.5	864324	0.5	4983102	288266	0	0	0	0	41649195	41567023	0.998027	39411437	0.946271	38477842	0.923856	3101804739	237019519	243375177	243023382	0.998555	351795	0.00144548	12565	5.16281	0.350657	8229	0.33812	0.443796	71700	0.000294607	0	0	0.00182553	146:146
MN207B	P18754_1126_S84_L003	P18754_1126_S84_L003	29658250	0.425031	39124578	0.560692	92067	0.00131941	904202	0.0129581	452101	452101	1	452101	0.5	452101	0.5	4216309	466302	0	0	0	0	35438349	35356150	0.997681	33166164	0.935883	32220178	0.90919	3101804739	237019519	128201459	128055466	0.998861	145993	0.00113878	4716	3.67859	0.490458	3915	3.05379	0.500128	44011	0.000343296	0	0	0.0015494	146:146
MN90B	P18754_1127_S85	P18754_1127_S85	38714310	0.351303	70613645	0.640764	116921	0.00106097	757316	0.00687206	378658	378658	1	378658	0.5	378658	0.5	17957069	237115	0	0	0	0	58455598	58332118	0.997888	49415895	0.845358	45482866	0.778075	3101804739	237019519	106140469	106001288	0.998689	139181	0.00131129	4480	4.22082	0.364509	3456	3.25606	0.400174	89438	0.000842638	0	0	0.0022287	146:146
MN199B	P18754_1128_S86_L003	P18754_1128_S86_L003	31489956	0.311507	67979789	0.672475	106468	0.00105321	1512763	0.0149647	756381	756382	1	756382	0.5	756381	0.5	3818380	252411	0	0	0	0	50509468	50407180	0.997975	47821412	0.946781	46608397	0.922766	3101804739	237019519	217893158	217631667	0.9988	261491	0.00120009	10344	4.74728	0.564578	8475	3.88952	0.584661	47896	0.000219814	0	0	0.00150627	146:146
MN181B	P18754_1129_S87_L003	P18754_1129_S87_L003	27814786	0.30349	62475635	0.681678	95599	0.00104309	1263756	0.013789	631878	631878	1	631878	0.5	631878	0.5	2345368	185587	0	0	0	0	45598580	45509035	0.998036	43774457	0.959996	42919084	0.941237	3101804739	237019519	182630524	182459537	0.999064	170987	0.000936245	6193	0.03391	0.6404	5889	3.22454	0.599423	31656	0.000173334	0	0	0.00117573	146:146
MN63B	P18754_1131_S89_L003	P18754_1131_S89_L003	25588124	0.279363	64886900	0.708413	129035	0.00140876	990616	0.0108152	495308	495308	1	495308	0.5	495308	0.5	7927230	800232	0	0	0	0	46697232	46570665	0.99729	40959025	0.877119	38748749	0.829787	3101804739	237019519	141921749	141747724	0.998774	174025	0.0012262	7030	4.95343	0.66899	10304	7.26034	0.409744	82130	0.000578699	0	0	0.00192704	146:146
MN126B	P18754_1132_S90_L003	P18754_1132_S90_L003	25076330	0.300478	57562390	0.689743	90892	0.00108912	725256	0.0086904	362628	362628	1	362628	0.5	362628	0.5	13570355	187111	0	0	0	0	43939208	43842732	0.997804	36343275	0.827126	33145950	0.754359	3101804739	237019519	101314168	101188587	0.99876	125581	0.00123952	5087	5.02102	0.584627	4562	4.50283	0.538799	124082	0.00122473	0	0	0.00255948	146:146
MN65B	P18754_1133_S91_L003	P18754_1133_S91_L003	29537615	0.282147	73645198	0.703468	102200	0.000976227	1403742	0.0134087	701871	701871	1	701871	0.5	701871	0.5	7085472	504756	0	0	0	0	52953385	52853380	0.998111	48693105	0.919547	46952484	0.886676	3101804739	237019519	199015262	198751808	0.998676	263454	0.00132379	12968	6.51608	0.449954	7998	4.01879	0.532758	88449	0.000444433	0	0	0.00187357	146:146
MN61B	P18754_1134_S92	P18754_1134_S92	26455031	0.267015	71679026	0.723468	147320	0.00148692	795592	0.00803004	397796	397796	1	397797	0.500001	397795	0.499999	10283026	12925	0	0	0	0	50889625	50741830	0.997096	41946961	0.824273	38918491	0.764763	3101804739	237019519	113637724	113503832	0.998822	133892	0.00117824	6050	5.32394	0.62876	5249	4.61906	0.578777	76225	0.000670772	0	0	0.00194844	146:146
MN92B	P18754_1135_S93	P18754_1135_S93	37241265	0.276778	95577651	0.710335	148654	0.0011048	1585280	0.0117818	792640	792640	1	792640	0.5	792640	0.5	3775029	23813	0	0	0	0	67111389	66976365	0.997988	64365548	0.959085	63196043	0.941659	3101804739	237019519	225260869	224993422	0.998813	267447	0.00118728	9237	4.10058	0.523222	7155	3.17632	0.539902	35237	0.000156428	0	0	0.00141647	146:146
MN122B	P18754_1136_S94_L003	P18754_1136_S94_L003	39845591	0.323285	82033307	0.665572	148693	0.00120641	1224750	0.00993693	612375	612375	1	612375	0.5	612375	0.5	10227377	835058	0	0	0	0	63028462	62880107	0.997646	56631097	0.8985	54144295	0.859045	3101804739	237019519	174503004	174261988	0.998619	241016	0.00138116	9938	5.69503	0.353592	5658	3.24235	0.478791	69893	0.000400526	0	0	0.00187106	146:146
MN213B	P18754_1137_S95_L003	P18754_1137_S95_L003	18474832	0.348508	33671295	0.635173	454524	0.00857411	410590	0.00774534	205295	205295	1	205295	0.5	205295	0.5	6977041	169927	0	0	0	0	27616638	27226827	0.985885	25022277	0.906058	23818837	0.862481	3101804739	237019519	44723917	43629987	0.97554	1093930	0.0244596	2892	6.46634	0.544606	2062	4.61051	0.635306	192379	0.00430148	0	0	0.0288719	132:132
MN125B	P18754_1139_S97	P18754_1139_S97	22130278	0.37386	36513597	0.616847	68989	0.00116547	481090	0.00812735	240545	240545	1	240545	0.5	240545	0.5	8829012	183521	0	0	0	0	31220897	31152230	0.997801	28668552	0.918249	27750129	0.888832	3101804739	237019519	53961449	53861434	0.998147	100015	0.00185345	4759	8.81926	0.444001	3375	6.25447	0.459852	129742	0.00240435	0	0	0.00440854	119:119
MN198B	P18754_1140_S98_L003	P18754_1140_S98_L003	3760736	0.391605	5782128	0.602092	9450	0.000984027	51084	0.00531937	25542	25542	1	25542	0.5	25542	0.5	1979375	387475	0	0	0	0	5203755	5194215	0.998167	4644754	0.892577	4482602	0.861417	3101804739	237019519	6123718	6113060	0.99826	10658	0.00174045	395	6.45033	0.427848	312	5.09494	0.483974	20336	0.00332086	0	0	0.00517676	135:135
MN80B	P18754_1144_S102_L004	P18754_1144_S102_L004	1949244	0.124986	13558659	0.869386	27766	0.00178037	60002	0.00384735	30001	30001	1	30001	0.5	30001	0.5	3248533	541404	0	0	0	0	8065744	8037275	0.99647	6407474	0.794406	5695059	0.70608	3101804739	237019519	7470634	7456687	0.998133	13947	0.00186691	859	0.000114984	0.610012	611	8.17869	0.633388	25504	0.0034139	0	0	0.00547758	146:146
MN229B	P18754_1146_S104	P18754_1146_S104	30180280	0.258399	85400575	0.731186	139573	0.001195	1076840	0.00921974	538420	538420	1	538421	0.500001	538419	0.499999	21305949	197856	0	0	0	0	61340188	61185224	0.997474	53616772	0.874089	50772274	0.827716	3101804739	237019519	131432822	131185039	0.998115	247783	0.00188524	13313	0.000101291	0.512356	8758	6.66348	0.52295	330071	0.00251133	0	0	0.0045645	138:138
MN116B	P18754_1148_S106_L004	P18754_1148_S106_L004	16737791	0.310462	36700866	0.680748	86176	0.00159844	387728	0.00719179	193864	193864	1	193864	0.5	193864	0.5	9093333	234529	0	0	0	0	28323446	28240566	0.997074	25607141	0.904097	24937023	0.880437	3101804739	237019519	39817616	39732013	0.99785	85603	0.00214988	4992	0.000125372	0.577524	3306	8.30286	0.580762	132527	0.00332835	0	0	0.00568663	109:109
MN82B	P18754_1152_S110	P18754_1152_S110	21622544	0.241423	67206051	0.75038	130295	0.00145479	603828	0.00674196	301914	301914	1	301914	0.5	301914	0.5	13743473	227606	0	0	0	0	46571424	46447699	0.997343	42346416	0.909279	40923583	0.878727	3101804739	237019519	66544011	66401769	0.997862	142242	0.00213756	7798	0.000117186	0.630418	5527	8.30578	0.608287	172870	0.00259783	0	0	0.00493564	117:117
MN99B	P18754_1154_S112_L004	P18754_1154_S112_L004	26468061	0.242441	81856631	0.749786	156400	0.00143258	692296	0.00634125	346148	346148	1	346148	0.5	346148	0.5	15740143	227361	0	0	0	0	56669512	56512483	0.997229	51419956	0.907365	49680460	0.87667	3101804739	237019519	78246701	78081085	0.997883	165616	0.00211659	9517	0.000121628	0.554797	6312	8.06679	0.584125	186293	0.00238084	0	0	0.00469973	121:121
MN87B	P18754_1156_S114_L004	P18754_1156_S114_L004	23715453	0.383631	37504499	0.606688	77234	0.00124937	521228	0.0084316	260614	260614	1	260614	0.5	260614	0.5	8776868	168388	0	0	0	0	32494756	32417071	0.997609	29817157	0.917599	29151763	0.897122	3101804739	237019519	53109018	53001138	0.997969	107880	0.00203129	5411	0.000101885	0.484199	3595	0.67691	0.564395	131172	0.00246986	0	0	0.00467073	106:106
MN203B	P18754_1158_S116_L004	P18754_1158_S116_L004	26757775	0.247137	80455280	0.74309	137519	0.00127013	920636	0.00850305	460318	460318	1	460318	0.5	460318	0.5	20037837	217652	0	0	0	0	56759807	56613076	0.997415	49894146	0.87904	47421818	0.835482	3101804739	237019519	111291692	111092749	0.998212	198943	0.00178758	9111	8.18659	0.528043	7479	6.72018	0.504747	299228	0.00268868	0	0	0.00462533	136:136
MN217B	P18754_1159_S117	P18754_1159_S117	41359066	0.431638	52934032	0.552438	1102665	0.0115078	423149	0.00441613	211574	211575	1	211574	0.499999	211575	0.500001	14779952	349285	0	0	0	0	50936481	50291523	0.987338	45440574	0.892103	43728071	0.858482	3101804739	237019519	49173759	49023777	0.99695	149982	0.00305004	8169	0.000166125	0.642551	6300	0.000128117	0.635397	149343	0.00303705	0	0	0.00638133	132:132
MN209B	P18754_1160_S118_L004	P18754_1160_S118_L004	25197945	0.460224	29090224	0.531314	120122	0.00219395	343148	0.00626738	171574	171574	1	171574	0.5	171574	0.5	9528539	27768	0	0	0	0	29581912	29479862	0.99655	26836945	0.907208	25839172	0.873479	3101804739	237019519	39757048	39683650	0.998154	73398	0.00184616	3241	8.15201	0.514965	2428	6.10709	0.491763	93819	0.00235981	0	0	0.00434856	125:125
MN121B	P18754_1161_S119_L004	P18754_1161_S119_L004	27270571	0.522245	24585588	0.470826	114556	0.0021938	247274	0.00473542	123637	123637	1	123637	0.5	123637	0.5	11108960	449257	0	0	0	0	28925661	28818954	0.996311	25433165	0.87926	24524062	0.847831	3101804739	237019519	26499403	26438501	0.997702	60902	0.00229824	2088	7.87942	0.516284	1939	7.31715	0.488396	106349	0.00401326	0	0	0.00646347	118:118
MN171B	P18754_1164_S122	P18754_1164_S122	28369404	0.532381	24443772	0.458713	222727	0.0041797	251862	0.00472645	125931	125931	1	125931	0.5	125931	0.5	7113738	282446	0	0	0	0	28465752	28306726	0.994413	25768761	0.905255	24944218	0.876289	3101804739	237019519	27049649	26986659	0.997671	62990	0.00232868	2515	9.29772	0.601988	1974	7.29769	0.569402	61345	0.00226787	0	0	0.0047625	111:111
MN81B	P18754_1165_S123_L004	P18754_1165_S123_L004	36762184	0.509771	34927284	0.484327	104291	0.00144617	321324	0.00445571	160662	160662	1	160662	0.5	160662	0.5	18760362	583846	0	0	0	0	40939245	40822363	0.997145	34922808	0.85304	33176412	0.810382	3101804739	237019519	37826242	37754016	0.998091	72226	0.00190942	3332	0.88087	0.535414	2766	7.31238	0.467462	173844	0.00459586	0	0	0.00666648	140:140
MN76B	P18754_1166_S124_L004	P18754_1166_S124_L004	10274213	0.459941	11828527	0.529522	102580	0.00459215	132804	0.00594517	66402	66402	1	66402	0.5	66402	0.5	4916932	37024	0	0	0	0	12258312	12171530	0.992921	10633305	0.867436	10151242	0.828111	3101804739	237019519	14324630	14292165	0.997734	32465	0.00226638	908	6.33873	0.570485	892	6.22704	0.516816	58719	0.00409916	0	0	0.0064912	121:121
MN91B	P18754_1167_S125	P18754_1167_S125	51752866	0.44118	64482894	0.5497	483650	0.00412299	586114	0.00499647	293057	293057	1	293057	0.5	293057	0.5	22824164	389415	0	0	0	0	63757290	63375689	0.994015	54862398	0.860488	51743954	0.811577	3101804739	237019519	67157045	67016695	0.99791	140350	0.00208988	7345	0.000109371	0.466031	5108	7.60605	0.546006	157349	0.002343	0	0	0.00461831	124:124
MN175B	P18754_1168_S126	P18754_1168_S126	40625860	0.566481	30529332	0.425696	122004	0.0017012	439048	0.00612202	219524	219524	1	219524	0.5	219524	0.5	14700011	334816	0	0	0	0	39858613	39718427	0.996483	35010455	0.878366	33775063	0.847372	3101804739	237019519	49458064	49356210	0.997941	101854	0.0020594	5757	0.000116402	0.514157	4084	0.82575	0.524486	168370	0.0034043	0	0	0.00566268	124:124
MN179B	P18754_1170_S128_L004	P18754_1170_S128_L004	49008048	0.432339	63365621	0.558999	186554	0.00164574	795302	0.007016	397651	397651	1	397651	0.5	397651	0.5	15535460	19534	0	0	0	0	59988773	59797569	0.996813	54764014	0.912904	52855681	0.881093	3101804739	237019519	96932423	96765016	0.998273	167407	0.00172705	8211	8.47085	0.487395	5533	0.57081	0.530996	158664	0.00163685	0	0	0.00350569	132:132
MN64B	P18754_1171_S129	P18754_1171_S129	39465669	0.427499	51983205	0.563091	128752	0.00139466	739982	0.00801561	369991	369991	1	369991	0.5	369991	0.5	10971434	148266	0	0	0	0	48465072	48336391	0.997345	44647909	0.921239	43253037	0.892458	3101804739	237019519	92158023	92007934	0.998371	150089	0.0016286	6826	7.40684	0.580574	4831	5.24208	0.554958	117780	0.00127802	0	0	0.00303312	134:134
MN227B	P18754_1173_S131_L004	P18754_1173_S131_L004	24442807	0.437696	30946533	0.554158	126497	0.00226518	328374	0.00588018	164187	164187	1	164187	0.5	164187	0.5	12375222	376864	0	0	0	0	30738852	30623395	0.996244	26746202	0.870111	25471841	0.828653	3101804739	237019519	36934888	36860085	0.997975	74803	0.00202527	3451	9.34347	0.558099	2758	7.46719	0.539884	125127	0.00338777	0	0	0.00558115	124:124
MN111B	P18754_1174_S132_L004	P18754_1174_S132_L004	37139716	0.491991	37881352	0.501815	96243	0.00127493	371352	0.00491931	185676	185676	1	185676	0.5	185676	0.5	21355585	575077	0	0	0	0	43355265	43249135	0.997552	35768376	0.825007	32976017	0.7606	3101804739	237019519	46289794	46215922	0.998404	73872	0.00159586	3066	6.62349	0.479126	2715	5.86522	0.467772	175129	0.00378332	0	0	0.00550406	146:146
MN105B	P18754_1176_S134	P18754_1176_S134	37241294	0.363133	63889806	0.622977	119466	0.00116489	1305056	0.0127253	652528	652528	1	652529	0.500001	652527	0.499999	10749125	823652	0	0	0	0	52913360	52792307	0.997712	49035678	0.926716	47526447	0.898194	3101804739	237019519	164586936	164328200	0.998428	258736	0.00157203	10905	6.62568	0.51591	8637	5.24768	0.522056	189859	0.00115355	0	0	0.00284431	138:138
MN110B	P18754_1177_S135_L004	P18754_1177_S135_L004	30387324	0.444101	37046339	0.54142	90324	0.00132005	900438	0.0131596	450219	450219	1	450219	0.5	450219	0.5	7694124	854487	0	0	0	0	35728912	35639856	0.997507	33176294	0.928556	32436560	0.907852	3101804739	237019519	108673272	108474534	0.998171	198738	0.00182877	7852	7.22533	0.458482	5437	5.00307	0.475262	129867	0.00119502	0	0	0.00314607	127:127
MN184B	P18754_1178_S136_L004	P18754_1178_S136_L004	31145912	0.436546	39269760	0.550411	80477	0.00112798	850056	0.0119145	425028	425028	1	425028	0.5	425028	0.5	12395840	145824	0	0	0	0	38342291	38257504	0.997789	33840038	0.882577	32213822	0.840164	3101804739	237019519	110532325	110361313	0.998453	171012	0.00154717	7403	6.69759	0.524517	5871	5.31157	0.514563	203413	0.0018403	0	0	0.00350756	146:146
MN189B	P18754_1179_S137_L004	P18754_1179_S137_L004	22030033	0.359619	38601743	0.630135	83823	0.00136833	543842	0.00887768	271921	271921	1	271921	0.5	271921	0.5	10660702	196026	0	0	0	0	32609042	32525696	0.997444	28819814	0.883798	27446970	0.841698	3101804739	237019519	66680481	66559648	0.998188	120833	0.00181212	5603	8.40276	0.632875	4183	0.62732	0.587138	152643	0.00228917	0	0	0.00424805	138:138
MN67B	P18754_1180_S138_L004	P18754_1180_S138_L004	27570285	0.377627	44323120	0.607088	89644	0.00122784	1026290	0.014057	513145	513145	1	513145	0.5	513145	0.5	10607393	103357	0	0	0	0	38309827	38216908	0.997575	34404056	0.898048	32874255	0.858115	3101804739	237019519	130644038	130466315	0.99864	177723	0.00136036	6711	5.13686	0.513485	5699	4.36224	0.47482	200504	0.00153474	0	0	0.00299009	145:145
MN118B	P18754_1181_S139_L004	P18754_1181_S139_L004	21871748	0.398774	32474664	0.59209	71494	0.0013035	429620	0.00783299	214810	214810	1	214810	0.5	214810	0.5	9146118	212889	0	0	0	0	29241140	29169322	0.997544	25985338	0.888657	24875248	0.850694	3101804739	237019519	52453153	52360694	0.998237	92459	0.0017627	3897	7.42949	0.547344	2970	0.56622	0.526599	118787	0.00226463	0	0	0.00415824	136:136
MN124B	P18754_1182_S140_L004	P18754_1182_S140_L004	30678131	0.464404	34815835	0.52704	86952	0.00131627	478234	0.00723948	239117	239117	1	239117	0.5	239117	0.5	12665108	264831	0	0	0	0	35882266	35790863	0.997453	31653252	0.882142	30311163	0.844739	3101804739	237019519	58238408	58139056	0.998294	99352	0.00170595	3114	5.34699	0.471419	3049	5.23538	0.455887	156915	0.00269436	0	0	0.00450613	140:140
MN193B	P18754_1183_S141	P18754_1183_S141	27164007	0.362676	46614511	0.622366	92132	0.00123008	1028250	0.0137285	514125	514125	1	514125	0.5	514125	0.5	8168272	794386	0	0	0	0	38718040	38626351	0.997632	35833989	0.925511	34770136	0.898035	3101804739	237019519	130991311	130786422	0.998436	204889	0.00156414	8354	6.37752	0.557218	6827	0.52118	0.545628	165169	0.00126092	0	0	0.00294095	140:140
MN161B	P18754_1184_S142_L004	P18754_1184_S142_L004	34466438	0.417083	47464007	0.574368	105032	0.001271	601500	0.00727882	300750	300750	1	300750	0.5	300750	0.5	9952985	165469	0	0	0	0	43354336	43253638	0.997677	39736623	0.916555	38686848	0.892341	3101804739	237019519	73166355	73031305	0.998154	135050	0.00184579	6107	8.34673	0.566727	4420	6.04103	0.585747	103550	0.00141527	0	0	0.00340494	129:129
MN157B	P18754_1188_S146_L004	P18754_1188_S146_L004	19621521	0.32681	39516516	0.658174	69616	0.0011595	831938	0.0138565	415969	415969	1	415969	0.5	415969	0.5	6857794	824316	0	0	0	0	30997076	30927844	0.997766	27536664	0.888363	26231982	0.846273	3101804739	237019519	114285086	114139810	0.998729	145276	0.00127117	4769	0.41729	0.525896	4394	3.84477	0.484297	98473	0.000861643	0	0	0.00221299	146:146
MN237B	P18754_1189_S147_L004	P18754_1189_S147_L004	22321555	0.328937	44473814	0.655379	88516	0.0013044	975756	0.014379	487878	487878	1	487879	0.500001	487877	0.499999	8369149	857709	0	0	0	0	35166288	35079222	0.997524	30765866	0.874868	29031794	0.825558	3101804739	237019519	133677348	133495458	0.998639	181890	0.00136066	6976	5.21854	0.609948	6353	4.75249	0.623957	116972	0.000875032	0	0	0.00233541	146:146
MN98B	P18754_1190_S148_L004	P18754_1190_S148_L004	31591699	0.332972	62377078	0.657446	154566	0.00162911	754516	0.0079525	377258	377258	1	377258	0.5	377258	0.5	14873933	197132	0	0	0	0	50073860	49927498	0.997077	44709377	0.892869	42603640	0.850816	3101804739	237019519	94137035	93950590	0.998019	186445	0.00198057	8195	8.70539	0.593289	5793	6.15379	0.573105	164365	0.00174602	0	0	0.00387518	139:139
MN224B	P18754_1191_S149_L004	P18754_1191_S149_L004	28326548	0.302332	63590530	0.678709	98364	0.00104985	1677942	0.0179089	838971	838971	1	838971	0.5	838971	0.5	8268880	492799	0	0	0	0	47496292	47397428	0.997918	43898712	0.924256	42457220	0.893906	3101804739	237019519	224391229	224113606	0.998763	277623	0.00123723	13802	6.15086	0.653166	7731	3.44532	0.521019	199173	0.000887615	0	0	0.0022208	146:146
MN108B	P18754_1192_S150	P18754_1192_S150	44947487	0.315193	94849042	0.665126	156350	0.0010964	2650244	0.0185848	1325122	1325122	1	1325122	0.5	1325122	0.5	6170964	232845	0	0	0	0	71148221	71000465	0.997923	68120150	0.95744	66868885	0.939853	3101804739	237019519	353010531	352537587	0.99866	472944	0.00133974	15940	4.51545	0.551945	12481	3.53559	0.507572	131095	0.000371363	0	0	0.00179162	146:146
MN93B	P18754_1194_S152	P18754_1194_S152	40185321	0.277965	101688487	0.703387	149841	0.00103646	2546056	0.0176113	1273028	1273028	1	1273028	0.5	1273028	0.5	8252515	324129	0	0	0	0	72397251	72251923	0.997993	68765417	0.949835	67269013	0.929165	3101804739	237019519	342167843	341681184	0.998578	486659	0.00142228	15839	4.62901	0.460383	14313	4.18303	0.503319	191767	0.000560447	0	0	0.00207085	146:146
MN219B	P18754_1196_S154	P18754_1196_S154	30608484	0.284601	75610924	0.703039	168439	0.00156616	1160856	0.0107938	580428	580428	1	580428	0.5	580428	0.5	9353583	805749	0	0	0	0	54948267	54806625	0.997422	51408214	0.935575	49992207	0.909805	3101804739	237019519	144898427	144670585	0.998428	227842	0.00157243	11711	8.08221	0.610281	6949	4.79577	0.61275	131417	0.000906959	0	0	0.00260816	135:135
MN129B	P18754_1197_S155_L004	P18754_1197_S155_L004	30434927	0.291913	72196609	0.692466	120573	0.00115646	1508102	0.0144648	754051	754051	1	754051	0.5	754051	0.5	11499655	762525	0	0	0	0	53461150	53340064	0.997735	47466919	0.887877	45146976	0.844482	3101804739	237019519	206414547	206139494	0.998667	275053	0.00133253	8850	4.28749	0.55435	8288	4.01522	0.494088	169699	0.000822127	0	0	0.00223768	146:146
MN128B	P18754_1198_S156_L004	P18754_1198_S156_L004	1387064	0.171731	6633364	0.82127	21939	0.00271624	34594	0.00428305	17297	17297	1	17297	0.5	17297	0.5	659213	190557	0	0	0	0	4085202	4063874	0.994779	3519169	0.861443	3240238	0.793165	3101804739	237019519	4760399	4749418	0.997693	10981	0.00230674	567	0.000119108	0.606702	443	9.30594	0.681716	4801	0.00100853	0	0	0.00352744	146:146
MN180B	P18754_1199_S157_L004	P18754_1199_S157_L004	2467064	0.16141	12725590	0.832582	29470	0.0019281	62360	0.00407995	31180	31180	1	31180	0.5	31180	0.5	2333743	374237	0	0	0	0	7855700	7825746	0.996187	6513572	0.829152	5928478	0.754672	3101804739	237019519	8036701	8017561	0.997618	19140	0.00238157	1092	0.000135877	0.537546	661	8.22477	0.623298	18366	0.00228527	0	0	0.00488496	146:146
MN89B	P18754_1200_S158	P18754_1200_S158	27717415	0.236393	87971994	0.750287	142664	0.00121674	1419110	0.0121032	709555	709555	1	709556	0.500001	709554	0.499999	7730958	544775	0	0	0	0	59167053	59029049	0.997668	55759207	0.942403	54290383	0.917578	3101804739	237019519	187178304	186903081	0.99853	275223	0.00147038	11380	6.07976	0.611072	8808	4.70567	0.608197	126788	0.000677365	0	0	0.0022556	146:146
MN156B	P18754_1203_S161	P18754_1203_S161	9293194	0.267561	24755963	0.712752	68146	0.001962	615628	0.0177246	307814	307814	1	307814	0.5	307814	0.5	1814074	29467	0	0	0	0	17394174	17333249	0.996497	16488412	0.947927	16053986	0.922952	3101804739	237019519	84951071	84599403	0.99586	351668	0.00413965	4112	4.84043	0.531372	3088	3.63503	0.553756	50303	0.000592141	0	0	0.00481655	146:146
MN210B	P18754_1204_S162	P18754_1204_S162	38920908	0.308059	84741447	0.670728	138166	0.00109358	2541916	0.0201193	1270958	1270958	1	1270958	0.5	1270958	0.5	2984249	117402	0	0	0	0	62424376	62299280	0.997996	60854137	0.974846	60068302	0.962257	3101804739	237019519	352090635	351622519	0.99867	468116	0.00132953	15926	4.52327	0.65346	12752	3.62179	0.605317	100733	0.0002861	0	0	0.00169708	146:146
MN97B	P18754_1205_S163	P18754_1205_S163	33080243	0.240961	102199496	0.744436	259829	0.00189263	1744804	0.0127094	872402	872402	1	872402	0.5	872402	0.5	5925675	339618	0	0	0	0	68787433	68575113	0.996913	65566375	0.953174	64288300	0.934594	3101804739	237019519	226966475	226593045	0.998355	373430	0.00164531	15826	6.97284	0.588146	11306	4.98135	0.588802	87646	0.000386163	0	0	0.00215101	145:145
MN191B	P18754_1206_S164_L004	P18754_1206_S164_L004	13204650	0.346197	24551367	0.643683	124055	0.00325245	261972	0.00686833	130986	130986	1	130986	0.5	130986	0.5	5379825	205359	0	0	0	0	19905463	19815060	0.995458	18192618	0.913951	17510964	0.879706	3101804739	237019519	26848068	26786078	0.997691	61990	0.00230892	2988	0.000111293	0.615127	2200	8.19426	0.593182	80076	0.00298256	0	0	0.00548471	107:107
MN201B	P18754_1207_S165_L004	P18754_1207_S165_L004	15049738	0.416767	20636287	0.571473	57908	0.00160362	366760	0.0101565	183380	183380	1	183380	0.5	183380	0.5	5842875	159311	0	0	0	0	19267536	19212293	0.997133	17217613	0.893607	16466926	0.854646	3101804739	237019519	47520478	47453632	0.998593	66846	0.00140668	2023	4.25711	0.529906	1736	3.65316	0.512673	71865	0.0015123	0	0	0.00299808	146:146
MN177B	P18754_1208_S166	P18754_1208_S166	27163115	0.424475	36376588	0.568453	115614	0.00180669	336976	0.00526588	168488	168488	1	168488	0.5	168488	0.5	8554259	253854	0	0	0	0	33846107	33737137	0.99678	31218717	0.922372	30245946	0.893631	3101804739	237019519	37717798	37636841	0.997854	80957	0.00214639	4666	0.000123708	0.507501	2926	7.75761	0.568353	78378	0.00207801	0	0	0.00442568	117:117
MN165B	P18754_1210_S168_L004	P18754_1210_S168_L004	28648014	0.429047	37609346	0.563257	132949	0.00199111	380932	0.00570503	190466	190466	1	190467	0.500003	190465	0.499997	9897170	259815	0	0	0	0	35611801	35500218	0.996867	32546798	0.913933	31482003	0.884033	3101804739	237019519	43904045	43805084	0.997746	98961	0.00225403	3618	0.82407	0.545329	2372	5.40269	0.551012	84769	0.00193078	0	0	0.00432124	122:122
MN230B	P18754_1211_S169_L004	P18754_1211_S169_L004	33712642	0.409826	47848361	0.581666	118820	0.00144443	581096	0.00706406	290548	290548	1	290548	0.5	290548	0.5	13188536	22696	0	0	0	0	43960140	43841717	0.997306	39360738	0.895373	37615680	0.855677	3101804739	237019519	73975708	73845987	0.998246	129721	0.00175356	5441	7.35512	0.455799	3524	4.76373	0.537457	123481	0.00166921	0	0	0.00354396	142:142
MN208B	P18754_1212_S170	P18754_1212_S170	26552675	0.405548	38437928	0.587076	138451	0.00211461	344510	0.00526182	172255	172255	1	172255	0.5	172255	0.5	14147702	410662	0	0	0	0	35751405	35618658	0.996287	30983842	0.866647	29086397	0.813574	3101804739	237019519	41875532	41805190	0.99832	70342	0.00167979	2951	7.04707	0.571671	2450	5.85067	0.555918	121136	0.00289276	0	0	0.00470153	139:139
MN228B	P18754_1214_S172_L004	P18754_1214_S172_L004	32959240	0.393794	50160078	0.599308	247146	0.00295288	330192	0.0039451	165096	165096	1	165096	0.5	165096	0.5	14817400	448751	0	0	0	0	44935480	44743082	0.995718	40610996	0.903762	38879866	0.865238	3101804739	237019519	37612245	37501011	0.997043	111234	0.00295739	6504	0.000172922	0.637454	4349	0.000115627	0.627731	120611	0.0032067	0	0	0.00645263	125:125
MN119B	P18754_1216_S174_L004	P18754_1216_S174_L004	31532853	0.447387	38442954	0.545427	118931	0.00168739	387570	0.00549883	193785	193785	1	193785	0.5	193785	0.5	14311970	369274	0	0	0	0	38570995	38453613	0.996957	33924388	0.879531	32184326	0.834418	3101804739	237019519	47141585	47064230	0.998359	77355	0.00164091	3440	7.29717	0.589535	2792	5.92258	0.515401	118918	0.00252257	0	0	0.00429568	136:136
MN216B	P18754_1217_S175	P18754_1217_S175	26951655	0.406369	38844108	0.58568	105856	0.00159607	421432	0.00635423	210716	210716	1	210716	0.5	210716	0.5	15650112	371356	0	0	0	0	36559696	36449050	0.996974	31585515	0.863944	30035668	0.821551	3101804739	237019519	49025859	48941987	0.998289	83872	0.00171077	3595	7.33286	0.555772	2762	5.63376	0.52643	157041	0.00320323	0	0	0.00504366	129:129
MN71B	P18754_1218_S176	P18754_1218_S176	33248187	0.384049	52766263	0.609502	152287	0.00175906	406016	0.00468988	203008	203008	1	203008	0.5	203008	0.5	13775940	339295	0	0	0	0	46168670	46019738	0.996774	41872296	0.906942	40365560	0.874306	3101804739	237019519	47482142	47370577	0.99765	111565	0.00234962	6478	0.00013643	0.637542	4411	9.28981	0.621854	119030	0.00250684	0	0	0.00508579	126:126
MN73B	P18754_1220_S178	P18754_1220_S178	36792970	0.461192	42437169	0.531941	164263	0.002059	383566	0.00480792	191783	191783	1	191783	0.5	191783	0.5	15662514	408339	0	0	0	0	43646820	43506784	0.996792	38255234	0.876472	36155838	0.828373	3101804739	237019519	47778482	47677223	0.997881	101259	0.00211934	4539	9.50009	0.531615	3095	6.47781	0.54475	110650	0.0023159	0	0	0.00459502	141:141
MN166B	P18754_1221_S179	P18754_1221_S179	30124720	0.413201	42169819	0.578416	105570	0.00144804	505568	0.00693455	252784	252784	1	252784	0.5	252784	0.5	12034398	238037	0	0	0	0	38989075	38880620	0.997218	35428029	0.908666	34229973	0.877938	3101804739	237019519	59002740	58890567	0.998099	112173	0.00190115	9823	0.000166484	0.727985	3762	6.37598	0.53748	134949	0.00228716	0	0	0.00441856	125:125
[truncated: 9 more columns]
