# Supplementary material for: Genomic Profiling Identifies Putative Pathogenic Alterations in NSCLC Brain Metastases
Source: JTO Clin Res Rep. 2022 Nov 11;3(12):100435. doi: 10.1016/j.jtocrr.2022.100435 (PMC9763853; doi:10.1016/j.jtocrr.2022.100435)
Supplement: Supplementary Table 3 [file mmc4.xlsx]

## Sheet: Suppl Table 3
Supplementary Table 3. Percentage of the genome amplified (AMP) or deleted (DEL) in the 51 NSCLC-BM sample pairs in the discovery cohort.
Patient ID	NSCLC (% AMP)	NSCLC (% DEL)	BM (% AMP)	BM (% DEL)
MN1	1.74136	0.943916	1.8919	0
MN2	4.626	1.74543	16.5551	18.6301
MN3	4.83757	35.226	16.3871	27.7438
MN4	2.71376	1.69945	6.04594	0.716074
MN8	1.48504	0.23191	17.9873	33.5081
MN9	5.62688	8.33656	9.79719	22.9754
MN10	0	0.251328	22.2906	32.4624
MN11	0.0447546	0.109852	21.527	29.5981
MN12	6.26158	0.0488232	12.8393	3.34846
MN13	0.476026	0	1.54607	0.0732348
MN14	0.313282	0.671319	30.851	8.52372
MN15	1.49725	2.54602	0	0.0488232
MN16	0.0122058	0	26.5558	21.2735
MN17	5.19967	0	3.08807	0.0732348
MN18	6.43653	0.0732348	6.88407	28.0083
MN19	7.12412	0	18.2912	26.9088
MN20	2.34351	1.78612	31.3229	18.5275
MN21	4.93114	0	26.0513	7.65304
MN22	0.26039	0	0.752691	0.3499
MN23	3.33625	26.6156	44.657	27.3276
MN24	6.98986	3.7012	26.8772	36.307
MN25	12.9666	2.09725	11.8437	28.35
MN26	0.874749	2.4493	14.1578	41.409
MN27	2.00175	0.0732348	4.18252	38.8217
MN28	9.09739	6.04594	13.935	9.63322
MN29	8.38539	0.589021	23.4473	14.0477
MN30	5.31766	3.19792	35.1393	2.64866
MN31	3.80414	4.88017	20.6359	12.0206
MN32	9.92332	26.2425	5.63094	20.2047
MN33	1.69254	0.138332	6.168	0.402792
MN34	15.6072	3.49493	35.226	5.6879
MN36	2.42895	31.6231	1.92445	0.606222
MN37	19.939	6.60241	18.5923	13.3522
MN38	6.25751	0.122058	10.7777	33.7266
MN39	5.91452	3.66988	2.99856	1.80646
MN40	3.87738	0	0.0895092	0.0732348
MN41	0.484164	0.0732348	13.7234	20.0379
MN43	1.05784	0	13.1375	18.6333
MN44	1.20837	0.227842	7.82799	19.6545
MN45	9.91925	0.809652	21.7792	24.0282
MN46	0.923572	0.0732348	0	0.183087
MN47	15.7943	4.3412	12.2546	18.2098
MN49	5.98491	3.55596	25.5264	17.3435
MN50	7.71	0	21.1649	0.109852
MN51	4.26796	0.964259	12.1529	31.1593
MN52	16.2419	2.3069	15.8513	5.866
MN53	0.0854406	4.6911	2.97415	15.2319
MN54	0.423135	0	8.80852	1.52979
MN55	0.0569604	0.17495	0.040686	0.061029
MN56	30.0873	1.48097	34.8341	2.68935
MN57	0.252253	0.374311	9.15435	28.714
