# Supplementary material for: Genomic Profiling Identifies Putative Pathogenic Alterations in NSCLC Brain Metastases
Source: JTO Clin Res Rep. 2022 Nov 11;3(12):100435. doi: 10.1016/j.jtocrr.2022.100435 (PMC9763853; doi:10.1016/j.jtocrr.2022.100435)
Supplement: Supplementary Table 4 [file mmc5.xlsx]

## Sheet: Suppl Table 4
Supplementary Table 4. Copy number of 87 cancer-associated genes assessed by Nanostring in 4 NSCLC-BM pairs and one additional BM sample in the discovery cohort.
	Sample
Gene name	MN18	MN18B	MN20	MN20B	MN23	MN23B	MN2B	MN56	MN56B
AKT2	2.36	1.02	2.58	2.42	1.76	2.10	1.51	3.97	4.01
AKT3	1.84	1.96	1.66	1.19	1.96	2.15	2.75	1.69	2.27
APC	2.34	2.34	2.12	2.40	1.70	1.76	1.84	2.30	2.34
AURKA	1.31	3.46	1.17	1.91	2.56	1.75	2.24	1.85	2.85
BBC3	2.03	1.14	2.36	2.30	1.94	1.80	1.64	3.42	4.01
BCL2L1	1.39	2.44	1.48	2.72	2.13	2.18	2.00	2.21	3.42
BCL2L2	2.80	2.26	2.49	1.65	1.49	1.62	2.05	2.60	1.91
BIRC2	2.22	2.48	1.78	2.34	1.81	1.62	2.68	1.63	1.97
BRCA1	1.69	1.64	1.93	1.96	2.19	2.66	1.71	2.38	2.87
BRCA2	2.39	1.47	2.86	2.87	1.35	1.68	2.19	2.43	2.88
C8orf4	1.89	0.98	1.65	1.31	2.15	2.67	2.24	3.45	3.91
CCND1	1.20	1.18	1.08	1.22	11.83	10.43	5.69	0.98	1.35
CCND2	2.07	1.76	2.13	1.78	2.05	2.38	1.79	1.99	2.09
CCNE1	1.43	2.06	1.47	3.33	2.35	1.53	1.95	1.78	3.33
CDK4	2.19	1.47	2.01	2.07	1.69	1.94	2.05	2.18	3.03
CDK6	1.82	1.77	1.67	1.75	2.04	2.07	3.02	1.85	2.43
CDKN1A	2.11	1.45	2.44	1.59	2.02	2.68	1.77	2.99	2.26
CDKN2A	2.10	3.37	2.76	3.62	0.95	0.25	4.06	2.43	1.88
CDKN2C	1.56	1.81	1.55	3.47	2.58	1.77	2.91	1.20	2.08
CRKL	1.98	1.29	1.75	1.91	2.25	1.88	5.66	1.73	2.23
CSMD1	1.63	2.51	1.36	3.10	2.35	1.41	2.15	1.54	2.51
DCC	1.74	3.06	1.61	2.28	2.39	1.88	2.23	1.35	1.44
DCUN1D1	1.64	1.32	1.84	1.86	2.57	2.38	3.85	1.61	1.66
DYRK2	1.62	2.76	1.69	2.74	2.42	1.58	2.38	1.49	2.72
E2F3	1.93	1.95	1.93	1.63	2.18	2.42	1.84	1.87	2.26
EEF1A2	2.13	1.61	2.23	1.50	2.05	2.78	1.44	3.04	2.61
EGFR	2.50	1.81	2.15	2.06	2.12	2.20	1.74	1.95	1.75
ERBB2	2.40	1.27	2.56	1.62	1.66	2.58	1.49	3.50	3.56
FADD	1.11	1.27	0.96	1.07	10.44	11.37	6.03	0.98	1.19
FGFR1	1.99	0.81	3.39	1.96	1.41	1.63	2.53	2.95	3.16
FHIT	2.76	1.61	3.76	2.10	1.74	2.21	1.75	2.05	1.57
FOXO1	1.83	2.13	2.39	2.59	1.56	1.48	2.34	2.40	2.49
GAB2	1.48	1.37	3.28	12.58	0.95	0.96	7.68	1.18	1.29
GPC5	1.88	2.77	1.88	3.15	1.66	1.19	2.48	1.69	2.40
GRB2	2.06	1.34	2.07	1.73	2.12	2.72	1.76	2.62	2.56
HMGA2	1.81	2.10	1.91	1.74	2.10	1.90	2.10	1.73	2.16
IGF1R	1.69	1.77	1.84	2.57	2.58	2.05	2.94	1.43	2.07
IRS2	2.36	2.19	3.01	2.69	1.55	1.63	2.10	2.81	2.66
ITGB4	2.48	0.95	2.89	1.87	2.05	3.24	1.43	3.40	2.36
JUN	2.11	1.21	2.22	2.55	2.03	1.84	2.28	2.54	2.73
KDR	1.78	2.91	1.77	2.37	2.73	2.43	2.30	1.45	1.44
KIT	1.78	3.05	1.73	2.14	2.52	2.47	2.15	1.45	1.76
KRAS	1.92	1.73	2.16	2.16	1.73	1.83	2.14	2.06	2.61
MAGI3	1.87	1.64	1.60	1.94	2.70	2.34	2.51	1.93	2.45
MAP2K4	1.97	3.57	1.67	1.88	1.92	1.26	2.11	1.44	1.92
MAP3K5	0.96	1.41	1.07	19.44	2.56	1.74	2.52	0.80	1.55
MAPK7	2.18	2.44	1.77	1.45	1.74	1.58	2.82	2.52	1.99
MCL1	1.54	3.01	1.59	1.99	2.15	1.89	2.45	1.94	2.47
MDM2	1.51	2.40	1.74	2.58	2.17	1.73	2.45	1.68	2.23
MDM4	1.46	3.09	1.35	2.43	2.33	2.01	2.85	1.61	2.14
MELK	2.17	1.72	1.75	4.07	1.67	1.52	1.91	1.98	2.39
MET	2.87	1.58	2.20	2.45	1.95	2.55	2.59	2.94	2.02
MITF	1.74	2.62	1.92	2.62	2.23	1.59	1.95	1.53	1.63
MYB	1.92	1.09	2.32	1.58	2.42	2.51	2.01	1.96	1.79
MYC	1.53	5.66	1.16	1.96	2.19	2.11	1.97	2.52	3.88
MYCL1	1.70	1.29	2.40	3.02	2.50	2.30	2.01	1.70	1.97
MYCN	1.56	0.91	1.51	1.97	5.52	5.40	1.50	1.37	1.94
NCOA3	1.26	3.11	1.19	2.34	2.36	2.06	2.27	1.84	3.26
NF1	0.99	3.31	1.03	2.68	3.07	1.97	2.63	1.50	2.62
NKX2-1	3.73	1.30	3.44	1.75	1.48	1.90	1.60	3.64	2.00
NKX2-8	3.21	1.45	2.72	1.97	1.85	1.84	1.84	3.22	1.72
ORAOV1	1.14	1.21	0.98	1.14	9.58	9.49	6.62	0.94	1.30
PARK2	1.30	1.74	1.45	3.11	2.92	2.31	2.30	1.12	1.66
PAX9	2.06	2.85	1.61	2.43	2.05	1.45	2.91	1.71	1.72
PDE4D	1.83	3.84	1.68	1.82	2.05	1.47	2.10	1.55	2.55
PDGFRA	1.42	3.01	1.49	2.82	3.40	2.44	2.35	1.31	1.57
PIK3CA	1.62	1.55	1.93	2.10	2.45	2.43	3.53	1.56	1.63
PRKCI	2.17	1.16	1.80	2.67	2.01	2.17	3.58	2.06	2.17
PTEN	2.06	3.41	1.79	1.81	2.61	1.78	3.20	1.68	1.85
PTPRD	1.76	3.55	1.98	2.78	1.73	1.33	2.52	1.52	1.70
RB1	1.48	2.65	1.59	3.57	2.08	1.37	2.76	1.41	2.64
REG4	1.67	1.57	1.39	1.70	2.62	2.38	2.16	1.66	2.63
REL	1.58	1.79	1.68	3.03	2.97	2.62	2.60	1.53	1.75
RPS6KB1	1.58	1.45	1.79	2.40	2.53	2.73	1.94	2.74	3.02
SHH	3.11	1.51	2.98	1.57	2.15	3.05	2.27	2.15	1.85
SKP2	1.38	1.98	1.35	3.40	1.97	1.45	2.60	1.62	2.95
TERT	2.30	0.82	2.44	3.39	1.70	2.18	1.96	2.78	2.90
TP53	2.75	1.22	2.51	2.03	1.66	2.15	1.56	2.88	2.62
TP73	2.86	0.66	3.04	2.56	2.36	3.23	1.67	2.62	1.80
TRAF2	2.63	2.33	3.93	5.13	0.71	0.26	2.93	2.79	2.63
VEGFA	2.19	1.75	2.36	1.43	1.94	2.39	1.66	2.72	2.75
WHSC1L1	1.59	1.18	2.39	1.75	1.75	1.41	3.41	2.82	2.83
WT1	1.48	2.46	1.61	2.24	2.70	2.49	1.59	1.40	1.93
YAP1	2.15	2.67	1.81	2.14	1.68	1.71	2.43	1.38	2.14
YWHAZ	1.52	2.21	1.22	2.78	1.82	1.41	2.82	1.79	3.71
ZNF217	2.07	2.25	1.79	1.38	2.11	2.31	1.76	3.20	3.42
Control region	2.06	2.20	2.03	2.16	2.15	2.05	2.22	2.03	2.06
