# Supplementary material for: Genomic Profiling Identifies Putative Pathogenic Alterations in NSCLC Brain Metastases
Source: JTO Clin Res Rep. 2022 Nov 11;3(12):100435. doi: 10.1016/j.jtocrr.2022.100435 (PMC9763853; doi:10.1016/j.jtocrr.2022.100435)
Supplement: Supplementary Table 5 [file mmc6.xlsx]

## Sheet: Suppl Table 5
Supplementary Table 5. Manually curated list comprising all COSMIC genes plus other relevant lung cancer associated genes.
gene name	chr	start	end	database
TNFRSF18	1	1138887	1142089	Other
TNFRSF4	1	1146705	1149548	Other
SKI	1	2160134	2241558	COSMIC
TNFRSF14	1	2487805	2495268	COSMIC
PRDM16	1	2985775	3355185	COSMIC
RPL22	1	6245080	6259672	COSMIC
CAMTA1	1	6845384	7829766	COSMIC
TNFRSF9	1	7975930	8003225	Other
MTOR	1	11166592	11322564	COSMIC
PRDM2	1	14031350	14151574	COSMIC
CASP9	1	15818765	15850790	COSMIC
SPEN	1	16174359	16266955	COSMIC
SDHB	1	17345217	17380665	COSMIC
ARHGEF10L	1	17866330	18024364	COSMIC
PAX7	1	18957500	19062632	COSMIC
ID3	1	23884409	23886285	Other
MDS2	1	23953824	23967058	COSMIC
ARID1A	1	27022524	27108595	COSMIC
RPA2	1	28218048	28241236	Other
LCK	1	32716840	32751766	COSMIC
SFPQ	1	35648533	35658749	COSMIC
THRAP3	1	36690017	36770958	COSMIC
CSF3R	1	36931644	36948879	COSMIC
MACF1	1	39549839	39952849	Other
MYCL	1	40361098	40367685	COSMIC
MPL	1	43803478	43818443	COSMIC
MUTYH	1	45794914	45806060	COSMIC
TAL1	1	47681964	47695443	COSMIC
STIL	1	47715814	47779812	COSMIC
CDKN2C	1	51426417	51440305	COSMIC
EPS15	1	51819935	51985000	COSMIC
JUN	1	59246465	59249785	COSMIC
JAK1	1	65298912	65432187	COSMIC
FUBP1	1	78414090	78444770	COSMIC
BCL10	1	85731931	85742773	COSMIC
RPL5	1	93297582	93307481	COSMIC
RBM15	1	110881128	110889299	COSMIC
TRIM33	1	114935399	115053781	COSMIC
NRAS	1	115247090	115259515	COSMIC
NGF	1	115828536	115880857	Other
ATP1A1	1	116916489	116947394	COSMIC
VTCN1	1	117686208	117753582	Other
TENT5C	1	118148556	118170994	COSMIC
NOTCH2	1	120454176	120612240	COSMIC
PDE4DIP	1	144851427	144995022	COSMIC
BCL9	1	147013182	147098017	COSMIC
ARNT	1	150782181	150849244	COSMIC
SETDB1	1	150898815	150937211	COSMIC
MLLT11	1	151030234	151040970	COSMIC
THEM4	1	151843342	151882361	Other
S100A7	1	153430220	153433177	COSMIC
TPM3	1	154139941	154164687	COSMIC
MUC1	1	155158300	155162706	COSMIC
LMNA	1	156084498	156109880	COSMIC
PRCC	1	156737292	156770607	COSMIC
NTRK1	1	156830686	156851434	COSMIC
FCRL4	1	157543539	157567870	COSMIC
SDHC	1	161284047	161332984	COSMIC
FCGR2B	1	161632951	161648444	COSMIC
DDR2	1	162602255	162757190	COSMIC
PBX1	1	164528872	164821068	COSMIC
PRRX1	1	170633047	170708560	COSMIC
ABL2	1	179068462	179198736	COSMIC
TPR	1	186280784	186344457	COSMIC
CDC73	1	193091147	193223031	COSMIC
PTPRC	1	198608170	198726412	COSMIC
ELF3	1	201977073	201985137	COSMIC
MDM4	1	204485511	204527248	COSMIC
ELK4	1	205577071	205601090	COSMIC
SLC45A3	1	205626979	205649587	COSMIC
H3F3A	1	226251678	226259702	COSMIC
RGS7	1	240938815	241520530	COSMIC
FH	1	241660903	241683061	COSMIC
EXO1	1	242011492	242053241	COSMIC
AKT3	1	243665065	244013430	COSMIC
LARP4B	10	855484	931702	COSMIC
KLF6	10	3818188	3827467	COSMIC
GATA3	10	8096656	8117161	COSMIC
MLLT10	10	21823272	22032559	COSMIC
ABI1	10	27035522	27149864	COSMIC
ZEB1	10	31608101	31818741	COSMIC
KIF5B	10	32297938	32345359	COSMIC
RET	10	43572475	43625799	COSMIC
NCOA4	10	51565108	51590731	COSMIC
A1CF	10	52566322	52645435	COSMIC
CCDC6	10	61548521	61666414	COSMIC
TET1	10	70320413	70454239	COSMIC
PRF1	10	72357105	72362531	COSMIC
VSIR	10	73507313	73533337	Other
KAT6B	10	76586383	76792380	COSMIC
NUTM2B	10	81462983	81472507	COSMIC
BMPR1A	10	88516407	88692595	COSMIC
NUTM2D	10	89117477	89130452	COSMIC
PTEN	10	89622870	89731687	COSMIC
FAS	10	90750414	90775542	COSMIC
CPEB3	10	93809388	94050844	COSMIC
CYP2C8	10	96796530	96829254	COSMIC
TLX1	10	102889257	102897545	COSMIC
NFKB2	10	104154354	104162281	COSMIC
SUFU	10	104263744	104393292	COSMIC
NT5C2	10	104845940	104953056	COSMIC
VTI1A	10	114207016	114578503	COSMIC
TCF7L2	10	114710009	114927437	COSMIC
SHTN1	10	118644308	118765088	COSMIC
FGFR2	10	123239371	123357917	COSMIC
MGMT	10	131265448	131566271	COSMIC
HRAS	11	532243	535550	COSMIC
CARS	11	3022152	3078667	COSMIC
NUP98	11	3696240	3819022	COSMIC
LMO1	11	8245851	8285405	COSMIC
MYOD1	11	17741115	17743678	COSMIC
FANCF	11	22644079	22647387	COSMIC
WT1	11	32409321	32457176	COSMIC
LMO2	11	33880122	33913836	COSMIC
EXT2	11	44117747	44266979	COSMIC
CREB3L1	11	46299212	46342972	COSMIC
DDB2	11	47236493	47260767	COSMIC
CLP1	11	57424630	57429340	COSMIC
CTNND1	11	57529269	57586650	COSMIC
SDHAF2	11	61197545	61215001	COSMIC
FEN1	11	61560109	61564716	COSMIC
MEN1	11	64570996	64578766	COSMIC
MALAT1	11	65265233	65273940	COSMIC
POLD4	11	67118235	67121067	Other
RPS6KB2	11	67195934	67202879	Other
CCND1	11	69455855	69469242	COSMIC
NUMA1	11	71713910	71791733	COSMIC
POLD3	11	74303574	74354105	Other
PICALM	11	85669857	85779971	COSMIC
EED	11	85955586	85989778	COSMIC
FAT3	11	92085262	92629618	COSMIC
MRE11	11	94150468	94227040	Other
MAML2	11	95709762	96076344	COSMIC
BIRC3	11	102188226	102208465	COSMIC
ATM	11	108093559	108239826	COSMIC
DDX10	11	108535752	108811657	COSMIC
POU2AF1	11	111222977	111250417	COSMIC
SDHD	11	111957497	111966518	COSMIC
ZBTB16	11	113930315	114121398	COSMIC
PAFAH1B2	11	117014983	117041761	COSMIC
KMT2A	11	118307205	118397539	COSMIC
DDX6	11	118620034	118661845	COSMIC
BCL9L	11	118764584	118781613	COSMIC
FOXR1	11	118842417	118852001	COSMIC
CBL	11	119076752	119178859	COSMIC
ARHGEF12	11	120207787	120360645	COSMIC
FLI1	11	128563665	128683162	COSMIC
KCNJ5	11	128761251	128790930	COSMIC
KDM5A	12	389295	498620	COSMIC
RAD52	12	1021254	1058863	Other
ERC1	12	1100404	1605090	COSMIC
CCND2	12	4382938	4414516	COSMIC
CD27	12	6554050	6560884	Other
CHD4	12	6679249	6716551	COSMIC
ZNF384	12	6775814	6798676	COSMIC
LAG3	12	6881669	6887621	Other
PTPN6	12	7060434	7070479	COSMIC
ETV6	12	11802788	12048336	COSMIC
CDKN1B	12	12870058	12875305	COSMIC
ETNK1	12	22778009	22843599	COSMIC
KRAS	12	25362365	25403737	COSMIC
PPFIBP1	12	27677139	27848497	COSMIC
ARID2	12	46123448	46301823	COSMIC
COL2A1	12	48366748	48398269	COSMIC
KMT2D	12	49412758	49449107	COSMIC
PRPF40B	12	50017219	50038448	COSMIC
SMARCD1	12	50478755	50494495	COSMIC
ATF1	12	51158075	51214905	COSMIC
HOXC13	12	54332535	54340328	COSMIC
HOXC11	12	54366910	54371427	COSMIC
ERBB3	12	56473645	56497289	COSMIC
NACA	12	57106217	57119083	COSMIC
NAB2	12	57482677	57489259	COSMIC
STAT6	12	57489191	57505216	COSMIC
GLI1	12	57853921	57866045	COSMIC
DDIT3	12	57910372	57914300	COSMIC
CDK4	12	58141510	58146304	COSMIC
LRIG3	12	59265931	59314303	COSMIC
WIF1	12	65444406	65515346	COSMIC
HMGA2	12	66217911	66360075	COSMIC
MDM2	12	69201956	69239214	COSMIC
PTPRB	12	70910630	71031220	COSMIC
BTG1	12	92536286	92539673	COSMIC
USP44	12	95910336	95945266	COSMIC
CHST11	12	104850751	105155792	COSMIC
SH2B3	12	111843752	111889427	COSMIC
ALDH2	12	112204726	112247782	COSMIC
PTPN11	12	112856718	112947717	COSMIC
TBX3	12	115108060	115121395	COSMIC
RFC5	12	118454505	118470042	Other
HNF1A	12	121416346	121440315	COSMIC
SETD1B	12	122242638	122270562	COSMIC
BCL7A	12	122457328	122499948	COSMIC
CLIP1	12	122757381	122865041	COSMIC
ZCCHC8	12	122957437	122985518	COSMIC
NCOR2	12	124808961	124979798	COSMIC
POLE	12	133200348	133263945	COSMIC
ZMYM2	13	20532810	20665968	COSMIC
LATS2	13	21547171	21635686	COSMIC
CDX2	13	28536274	28545276	COSMIC
FLT3	13	28577411	28674729	COSMIC
BRCA2	13	32889617	32973805	COSMIC
RFC3	13	34392205	34411644	Other
NBEA	13	35516424	36246872	COSMIC
LHFPL6	13	39917029	40177308	COSMIC
FOXO1	13	41129804	41240734	COSMIC
LCP1	13	46700055	46785483	COSMIC
RB1	13	48877911	49056122	COSMIC
CYSLTR2	13	49280951	49283498	COSMIC
GPC5	13	92050929	93519490	COSMIC
SOX21	13	95361886	95364389	COSMIC
ERCC5	13	103497194	103528345	COSMIC
CCNB1IP1	14	20779529	20797539	COSMIC
TRA	14	22180546	22181065	COSMIC
TRD	14	22564302	22564896	COSMIC
ARHGAP5	14	32546495	32628934	COSMIC
BAZ1A	14	35221943	35344853	COSMIC
NKX2-1	14	36985602	36989433	COSMIC
FOXA1	14	38059189	38064239	COSMIC
NIN	14	51192558	51297839	COSMIC
KTN1	14	56047035	56151297	COSMIC
SIX1	14	61110133	61116180	COSMIC
HIF1A	14	62164340	62214489	COSMIC
MAX	14	65542262	65569188	COSMIC
GPHN	14	66974125	67648520	COSMIC
RAD51B	14	68286525	69062713	COSMIC
MLH3	14	75480466	75518235	Other
TSHR	14	81421387	81612646	COSMIC
TRIP11	14	92432335	92506403	COSMIC
GOLGA5	14	93260576	93306308	COSMIC
DICER1	14	95552565	95624347	COSMIC
TCL1A	14	96176305	96180533	COSMIC
BCL11B	14	99635624	99737565	COSMIC
HSP90AA1	14	102547386	102606023	COSMIC
AKT1	14	105235686	105260461	COSMIC
NUTM1	15	34638066	34649933	COSMIC
BUB1B	15	40453227	40513337	COSMIC
KNSTRN	15	40674922	40686446	COSMIC
KNL1	15	40886218	40956540	COSMIC
RAD51	15	40987326	41024356	Other
TP53BP1	15	43699411	43785354	Other
B2M	15	45003675	45011075	COSMIC
HMGN2P46	15	45803349	45848300	COSMIC
USP8	15	50716579	50793276	COSMIC
MYO5A	15	52599480	52821247	COSMIC
C15orf65	15	55700746	55710910	COSMIC
TCF12	15	57210821	57580712	COSMIC
MAP2K1	15	66679155	66784650	COSMIC
SMAD3	15	67358183	67487533	COSMIC
CD276	15	73976621	74006859	Other
PML	15	74287058	74339112	COSMIC
NTRK3	15	88420022	88799661	COSMIC
POLG	15	89859534	89878078	COSMIC
IDH2	15	90626277	90645736	COSMIC
CRTC3	15	91073300	91186045	COSMIC
BLM	15	91260558	91358692	COSMIC
FES	15	91427642	91439006	COSMIC
CHD2	15	93443058	93571237	COSMIC
AXIN1	16	337440	402659	COSMIC
NTHL1	16	2089816	2097867	COSMIC
TSC2	16	2097466	2138713	COSMIC
TRAF7	16	2205766	2228130	COSMIC
MLST8	16	2255177	2259418	Other
PDPK1	16	2587964	2653191	Other
CREBBP	16	3775055	3930727	COSMIC
GRIN2A	16	9852376	10276611	COSMIC
CIITA	16	10971055	11023624	COSMIC
SOCS1	16	11348262	11350036	COSMIC
RMI2	16	11439288	11445619	COSMIC
TNFRSF17	16	12058964	12061925	COSMIC
SNX29	16	12070595	12668146	COSMIC
ERCC4	16	14014014	14046202	COSMIC
MYH11	16	15797029	15950868	COSMIC
PALB2	16	23614491	23652631	COSMIC
PRKCB	16	23847345	24231932	COSMIC
IL21R	16	27413483	27461879	COSMIC
FUS	16	31191431	31203127	COSMIC
CYLD	16	50776671	50835846	COSMIC
HERPUD1	16	56965960	56977793	COSMIC
CDH11	16	64977656	65156101	COSMIC
CBFB	16	67063148	67134925	COSMIC
CTCF	16	67596310	67673086	COSMIC
CDH1	16	68771128	68869451	COSMIC
ZFHX3	16	72816784	73082274	COSMIC
RFWD3	16	74655292	74700779	COSMIC
MAF	16	79627735	79634611	COSMIC
CBFA2T3	16	88941266	89043612	COSMIC
FANCA	16	89803957	89883054	COSMIC
YWHAE	17	1247566	1303672	COSMIC
RPA1	17	1733272	1802848	Other
USP6	17	5019733	5078286	COSMIC
RABEP1	17	5185558	5289129	COSMIC
TP53	17	7571720	7590856	COSMIC
PER1	17	8043790	8055753	COSMIC
GAS7	17	9817167	10101868	COSMIC
MAP2K4	17	11924141	12047140	COSMIC
NCOR1	17	15932471	16118863	COSMIC
FLCN	17	17115526	17140453	COSMIC
SPECC1	17	19990335	20218068	COSMIC
NF1	17	29421945	29704695	COSMIC
SUZ12	17	30264037	30328064	COSMIC
TAF15	17	34136459	34174246	COSMIC
MLLT6	17	36861795	36886056	COSMIC
LASP1	17	37026112	37078023	COSMIC
CDK12	17	37618292	37691399	COSMIC
ERBB2	17	37856333	37884915	COSMIC
RARA	17	38465446	38513048	COSMIC
CCR7	17	38710021	38721724	COSMIC
SMARCE1	17	38781214	38804760	COSMIC
STAT5B	17	40351186	40428424	COSMIC
STAT3	17	40465342	40540586	COSMIC
BRCA1	17	41197646	41277500	COSMIC
ETV4	17	41605212	41623800	COSMIC
SPOP	17	47676248	47755525	COSMIC
KAT7	17	47865917	47906458	COSMIC
COL1A1	17	48260650	48278993	COSMIC
HLF	17	53342373	53402426	COSMIC
MSI2	17	55333895	55762046	COSMIC
RNF43	17	56431037	56494894	COSMIC
CLTC	17	57697219	57773671	COSMIC
PPM1D	17	58677544	58741849	COSMIC
BRIP1	17	59758627	59940882	COSMIC
CD79B	17	62006100	62009696	COSMIC
DDX5	17	62495734	62502639	COSMIC
AXIN2	17	63524681	63557765	COSMIC
PRKAR1A	17	66508568	66529572	COSMIC
GRB2	17	73314156	73401790	Other
H3F3B	17	73772515	73775860	COSMIC
SRSF2	17	74730197	74733415	COSMIC
44448	17	75277492	75496674	COSMIC
CANT1	17	76987799	77005899	COSMIC
RNF213	17	78234667	78372586	COSMIC
ASPSCR1	17	79935426	79975280	COSMIC
ZNF521	18	22641890	22932116	COSMIC
SS18	18	23596578	23670589	COSMIC
SETBP1	18	42260863	42648475	COSMIC
SMAD2	18	45357922	45457512	COSMIC
SMAD4	18	48556583	48611409	COSMIC
DCC	18	49866542	51057784	COSMIC
MALT1	18	56338618	56417371	COSMIC
PHLPP1	18	60382671	60647676	Other
BCL2	18	60790579	60987361	COSMIC
KDSR	18	60994959	61034743	COSMIC
FSTL3	19	676392	683385	COSMIC
STK11	19	1205740	1228428	COSMIC
TCF3	19	1609293	1652604	COSMIC
GNA11	19	3094408	3124002	COSMIC
MAP2K2	19	4090319	4124126	COSMIC
SH3GL1	19	4360367	4400544	COSMIC
MLLT1	19	6212966	6279959	COSMIC
VAV1	19	6772737	6857118	COSMIC
CD209	19	7804883	7812420	COSMIC
MUC16	19	8959520	9092018	COSMIC
KEAP1	19	10596796	10614417	COSMIC
DNM2	19	10828807	10942579	COSMIC
SMARCA4	19	11071677	11172958	COSMIC
CALR	19	13049421	13055303	COSMIC
LYL1	19	13209847	13213681	COSMIC
PRKACA	19	14202500	14228556	COSMIC
DNAJB1	19	14625582	14629232	COSMIC
BRD4	19	15347647	15391262	COSMIC
TPM4	19	16178348	16213813	COSMIC
JAK3	19	17935595	17958841	COSMIC
PIK3R2	19	18263987	18281343	Other
ELL	19	18553473	18632937	COSMIC
CRTC1	19	18794488	18893004	COSMIC
ZNF429	19	21688366	21720880	COSMIC
CCNE1	19	30302805	30315215	COSMIC
CEP89	19	33369902	33462869	COSMIC
CEBPA	19	33790840	33793470	COSMIC
LSM14A	19	34663471	34720420	COSMIC
AKT2	19	40736224	40791302	COSMIC
CD79A	19	42381190	42385439	COSMIC
GSK3A	19	42734337	42746736	Other
CIC	19	42788817	42799949	COSMIC
BCL3	19	45251804	45263301	COSMIC
CBLC	19	45281126	45303891	COSMIC
ERCC2	19	45853095	45873876	COSMIC
LIG1	19	48618702	48673560	Other
BAX	19	49458186	49465055	COSMIC
BCL2L12	19	50168823	50177173	COSMIC
POLD1	19	50887596	50921271	COSMIC
KLK2	19	51376505	51383823	COSMIC
SIGLEC7	19	51645557	51656783	Other
PPP2R1A	19	52693292	52730687	COSMIC
ZNF331	19	54024278	54083523	COSMIC
TFPT	19	54610320	54619055	COSMIC
CNOT3	19	54645112	54659418	COSMIC
MYCN	2	16080686	16087129	COSMIC
WDCP	2	24252210	24270223	COSMIC
NCOA1	2	24714801	24993571	COSMIC
DNMT3A	2	25455845	25565459	COSMIC
ASXL2	2	25956622	26101385	COSMIC
ALK	2	29415640	30144432	COSMIC
BIRC6	2	32582096	32843966	COSMIC
STRN	2	37070783	37193615	COSMIC
EML4	2	42396490	42559688	COSMIC
SIX2	2	45232300	45236569	COSMIC
EPAS1	2	46524541	46613836	COSMIC
MSH2	2	47630108	47710367	COSMIC
MSH6	2	48010221	48037240	COSMIC
FBXO11	2	48034059	48132932	COSMIC
BCL11A	2	60684333	60780633	COSMIC
REL	2	61108656	61158745	COSMIC
XPO1	2	61704984	61765418	COSMIC
PCBP1	2	70314585	70316332	COSMIC
DCTN1	2	74588281	74607482	COSMIC
CTNNA2	2	79412357	80875904	COSMIC
TMEM127	2	96914254	96931732	COSMIC
AFF3	2	100163718	100722045	COSMIC
RGPD3	2	107021446	107084832	COSMIC
RANBP2	2	109335937	109402267	COSMIC
PAX8	2	113973574	114036527	COSMIC
ERCC3	2	128014866	128051752	COSMIC
CXCR4	2	136871919	136873813	COSMIC
LRP1B	2	140988992	142889270	COSMIC
ACVR2A	2	148602086	148688393	COSMIC
ACVR1	2	158592958	158731623	COSMIC
HOXD13	2	176957619	176960666	COSMIC
HOXD11	2	176972014	176974722	COSMIC
NFE2L2	2	178095033	178129859	COSMIC
ITGAV	2	187454792	187545628	COSMIC
COL3A1	2	189839046	189877472	COSMIC
PMS1	2	190649107	190742355	COSMIC
SF3B1	2	198254508	198299815	COSMIC
CASP8	2	202122759	202152434	COSMIC
CD28	2	204571271	204603635	COSMIC
CTLA4	2	204732510	204738683	Other
ICOS	2	204801470	204826298	COSMIC
CREB1	2	208394616	208468155	COSMIC
IDH1	2	209100989	209119046	COSMIC
ERBB4	2	212240446	213403565	COSMIC
BARD1	2	215590370	215674428	COSMIC
ATIC	2	216176540	216214486	COSMIC
FEV	2	219845809	219850379	COSMIC
PAX3	2	223064607	223163700	COSMIC
ACSL3	2	223725652	223809357	COSMIC
CUL3	2	225334867	225450065	COSMIC
ACKR3	2	237478284	237491001	COSMIC
PDCD1	2	242792032	242801058	COSMIC
TRIB3	20	361307	378203	Other
SIRPA	20	1875942	1920543	COSMIC
PCNA	20	5095598	5100647	Other
CRNKL1	20	20015012	20036690	COSMIC
ASXL1	20	30946155	31027122	COSMIC
SRC	20	35974557	36034453	COSMIC
MAFB	20	39314488	39317880	COSMIC
TOP1	20	39657458	39753127	COSMIC
PLCG1	20	39765877	39804361	COSMIC
PTPRT	20	40701392	41818373	COSMIC
SDC4	20	43953928	43977064	COSMIC
CD40	20	44746905	44758384	Other
NFATC2	20	50003494	50159258	COSMIC
SALL4	20	50400581	50419059	COSMIC
GNAS	20	57427769	57486247	COSMIC
SS18L1	20	60718851	60757540	COSMIC
PTK6	20	62159778	62168695	COSMIC
OLIG2	21	34398243	34401504	COSMIC
RUNX1	21	36160098	36421641	COSMIC
ERG	21	39751949	40033618	COSMIC
TMPRSS2	21	42836480	42879992	COSMIC
U2AF1	21	44513066	44527697	COSMIC
CLTCL1	22	19166986	19279237	COSMIC
44444	22	19701987	19710842	COSMIC
DGCR8	22	20067755	20099394	COSMIC
LZTR1	22	21336302	21353327	COSMIC
MAPK1	22	22108789	22221919	COSMIC
BCR	22	23522397	23660224	COSMIC
SMARCB1	22	24129161	24176703	COSMIC
ADORA2A	22	24823536	24829704	Other
MN1	22	28144265	28197486	COSMIC
CHEK2	22	29083751	29137826	COSMIC
ZNRF3	22	29279580	29453475	COSMIC
EWSR1	22	29664305	29696333	Other
NF2	22	29999547	30094587	COSMIC
PATZ1	22	31721790	31742218	COSMIC
ISX	22	35462129	35483380	COSMIC
MYH9	22	36677327	36784063	COSMIC
IL2RB	22	37521879	37545962	Other
APOBEC3B	22	39378414	39388789	COSMIC
PDGFB	22	39619364	39640756	COSMIC
MRTFA	22	40806285	41032689	COSMIC
EP300	22	41487790	41576081	COSMIC
SRGAP3	3	9022275	9291063	COSMIC
FANCD2	3	10068098	10141344	COSMIC
VHL	3	10182692	10193904	COSMIC
PPARG	3	12392971	12475855	COSMIC
RAF1	3	12625100	12705725	COSMIC
FBLN2	3	13590631	13679922	COSMIC
XPC	3	14186647	14220283	COSMIC
TGFBR2	3	30648093	30735634	COSMIC
CCR4	3	32993066	32997841	COSMIC
MLH1	3	37034823	37092409	COSMIC
MYD88	3	38179969	38184510	COSMIC
CTNNB1	3	41240930	41281936	COSMIC
SETD2	3	47058179	47205457	COSMIC
NCKIPSD	3	48711277	48723360	COSMIC
RHOA	3	49396578	49449635	COSMIC
BAP1	3	52435029	52444366	COSMIC
PBRM1	3	52581857	52719852	COSMIC
CACNA1D	3	53529076	53847760	COSMIC
FHIT	3	59737133	61237133	COSMIC
MITF	3	69788586	70017487	COSMIC
FOXP1	3	71008342	71179988	COSMIC
CNTN3	3	74311722	74570343	Other
ROBO2	3	75955846	77696661	COSMIC
EPHA3	3	89156674	89531284	COSMIC
TFG	3	100428269	100467810	COSMIC
CBLB	3	105374305	105587887	COSMIC
BTLA	3	112182812	112218408	Other
GSK3B	3	119540801	119813264	Other
POLQ	3	121150278	121264853	COSMIC
GATA2	3	128198270	128212028	COSMIC
RPN1	3	128338817	128369692	COSMIC
CNBP	3	128888945	128902753	COSMIC
STAG1	3	136055077	136471210	COSMIC
PIK3CB	3	138372860	138553594	COSMIC
FOXL2	3	138663066	138665982	COSMIC
ATR	3	142168079	142297668	COSMIC
WWTR1	3	149235022	149421060	COSMIC
GMPS	3	155588325	155661815	COSMIC
MLF1	3	158289049	158323190	COSMIC
MECOM	3	168801287	168864093	COSMIC
TBL1XR1	3	176737143	176914266	COSMIC
PIK3CA	3	178866311	178957881	COSMIC
SOX2	3	181429722	181432221	COSMIC
MAP3K13	3	185080908	185206885	COSMIC
IGF2BP2	3	185361527	185542844	COSMIC
ETV5	3	185764097	185826901	COSMIC
EIF4A2	3	186501336	186507689	COSMIC
RFC4	3	186507681	186524290	Other
BCL6	3	187439165	187463515	COSMIC
LPP	3	187930721	188608460	COSMIC
TP63	3	189349216	189615068	COSMIC
MB21D2	3	192514604	192635950	COSMIC
MUC4	3	195473636	195539148	COSMIC
TFRC	3	195776155	195809060	COSMIC
FGFR3	4	1795039	1810599	COSMIC
NSD2	4	1894572	1983934	COSMIC
SLC34A2	4	25657466	25680370	COSMIC
RFC1	4	39289068	39368001	Other
N4BP2	4	40058446	40159872	COSMIC
RHOH	4	40198527	40248587	COSMIC
PHOX2B	4	41746099	41750987	COSMIC
TEC	4	48137800	48271881	COSMIC
FIP1L1	4	54243812	54325835	COSMIC
CHIC2	4	54875956	54930857	COSMIC
PDGFRA	4	55095264	55164414	COSMIC
KIT	4	55524085	55606881	COSMIC
KDR	4	55944644	55991756	COSMIC
PTPN13	4	87515468	87736324	COSMIC
AFF1	4	87856154	88062206	COSMIC
RAP1GDS1	4	99182669	99363485	COSMIC
TET2	4	106067450	106200973	COSMIC
LEF1	4	108968701	109089578	COSMIC
IL2	4	123372625	123377880	COSMIC
FAT4	4	126237554	126414087	COSMIC
FBXW7	4	153242410	153457253	COSMIC
CASP3	4	185548850	185570629	COSMIC
FAT1	4	187508937	187645009	COSMIC
DUX4L1	4	191005267	191006883	COSMIC
SDHA	5	218356	256815	COSMIC
TERT	5	1253282	1295162	COSMIC
CTNND2	5	10971952	11904155	COSMIC
TRIO	5	14143829	14509458	Other
CDH10	5	24487209	24645087	COSMIC
DROSHA	5	31400604	31532168	COSMIC
IL7R	5	35856951	35879705	COSMIC
LIFR	5	38475065	38595506	COSMIC
RICTOR	5	38938021	39074501	Other
IL6ST	5	55230923	55290821	COSMIC
MAP3K1	5	56111401	56191979	COSMIC
PIK3R1	5	67511548	67597649	COSMIC
RAD17	5	68665633	68710628	COSMIC
APC	5	112043218	112181936	COSMIC
ACSL6	5	131285666	131347355	COSMIC
RAD50	5	131892615	131980313	Other
AFF4	5	132211071	132299326	COSMIC
ARHGAP26	5	142149949	142606050	COSMIC
CSF1R	5	149432854	149492935	COSMIC
PDGFRB	5	149493400	149535423	COSMIC
CD74	5	149781715	149792314	COSMIC
HAVCR2	5	156512842	156536248	Other
ITK	5	156607837	156682201	COSMIC
EBF1	5	158122928	158526769	COSMIC
PWWP2A	5	159518349	159546430	COSMIC
TLX3	5	170736288	170739138	COSMIC
NPM1	5	170814652	170838141	COSMIC
FGFR4	5	176513887	176525145	COSMIC
NSD1	5	176560926	176727216	COSMIC
FLT4	5	180028506	180076624	COSMIC
IRF4	6	391739	411447	COSMIC
DEK	6	18224099	18265054	COSMIC
HIST1H3B	6	26031817	26032288	COSMIC
HIST1H4I	6	27107076	27108418	COSMIC
TRIM27	6	28870779	28891766	COSMIC
HLA-A	6	29909037	29913661	COSMIC
MDC1	6	30667583	30685458	Other
POU5F1	6	31132120	31138470	COSMIC
DAXX	6	33286335	33290791	COSMIC
HMGA1	6	34204650	34214007	COSMIC
FANCE	6	35420138	35434880	COSMIC
SRSF3	6	36562145	36573377	COSMIC
CDKN1A	6	36646487	36655108	COSMIC
PIM1	6	37137979	37143202	COSMIC
TFEB	6	41651716	41702798	COSMIC
CCND3	6	41902671	41909586	COSMIC
HSP90AB1	6	44215603	44221620	COSMIC
NFKBIE	6	44225903	44233500	COSMIC
BMP5	6	55618443	55740362	COSMIC
EPHA7	6	93949738	94129244	COSMIC
CCNC	6	99990256	100016849	COSMIC
PRDM1	6	106534195	106557813	COSMIC
FOXO3	6	108882069	109005971	COSMIC
ROS1	6	117609463	117747018	COSMIC
GOPC	6	117881432	117923527	COSMIC
RSPO3	6	127439749	127518441	COSMIC
PTPRK	6	128290122	128841728	COSMIC
SGK1	6	134490384	134639196	COSMIC
MYB	6	135502453	135540305	COSMIC
BCLAF1	6	136578001	136610989	COSMIC
TNFAIP3	6	138188581	138204449	COSMIC
ECT2L	6	139117063	139225207	COSMIC
LATS1	6	149979289	150039392	COSMIC
ESR1	6	152011631	152424409	COSMIC
ARID1B	6	157099063	157531913	COSMIC
EZR	6	159186780	159240444	COSMIC
QKI	6	163835675	163999628	COSMIC
FGFR1OP	6	167412670	167466201	COSMIC
AFDN	6	168227671	168364976	COSMIC
CARD11	7	2945775	3083579	COSMIC
PMS2	7	6012870	6048756	COSMIC
RAC1	7	6414170	6442151	COSMIC
RPA3	7	7676574	7758238	Other
ETV1	7	13930853	14029571	COSMIC
BZW2	7	16685759	16746148	Other
MACC1	7	20174278	20257013	COSMIC
HNRNPA2B1	7	26229547	26240366	COSMIC
HOXA9	7	27202054	27205149	COSMIC
HOXA11	7	27221134	27224835	COSMIC
HOXA13	7	27234637	27239725	COSMIC
JAZF1	7	27870192	28220362	COSMIC
FKBP9	7	32997017	33046543	COSMIC
SFRP4	7	37945543	37956517	COSMIC
POLD2	7	44154278	44163169	Other
IKZF1	7	50348318	50470264	COSMIC
EGFR	7	55086794	55279321	COSMIC
ZNF479	7	57187321	57207571	COSMIC
SBDS	7	66452664	66460588	COSMIC
ELN	7	73442119	73484237	COSMIC
RFC2	7	73645831	73668738	Other
HIP1	7	75162621	75368265	COSMIC
GRM3	7	86273230	86494200	COSMIC
AKAP9	7	91570181	91739987	COSMIC
CDK6	7	92234235	92463231	COSMIC
TRRAP	7	98476113	98610866	COSMIC
CUX1	7	101459291	101901513	COSMIC
MET	7	116312459	116436396	COSMIC
POT1	7	124462440	124570035	COSMIC
SND1	7	127292234	127732659	COSMIC
SMO	7	128828713	128853386	COSMIC
CREB3L2	7	137559725	137686803	COSMIC
TRIM24	7	138145079	138274738	COSMIC
KIAA1549	7	138522270	138666064	COSMIC
BRAF	7	140434279	140624564	COSMIC
SSBP1	7	141438120	141450288	Other
TRB	7	142197572	142198055	COSMIC
FAM131B	7	143050493	143059845	COSMIC
CNTNAP2	7	145813453	148118090	COSMIC
EZH2	7	148504477	148581370	COSMIC
KMT2C	7	151832010	152133090	COSMIC
MNX1	7	156797547	156803345	COSMIC
ARHGEF10	8	1772142	1906799	COSMIC
PCM1	8	17780349	17885477	COSMIC
LEPROTL1	8	29952996	29995864	COSMIC
WRN	8	30891317	31031285	COSMIC
NRG1	8	32405728	32622548	COSMIC
NSD3	8	38127215	38239790	COSMIC
FGFR1	8	38268656	38325363	COSMIC
ANK1	8	41512843	41754280	COSMIC
KAT6A	8	41786997	41909505	COSMIC
IKBKB	8	42128820	42189126	COSMIC
HOOK3	8	42752075	42885682	COSMIC
TCEA1	8	54879116	54935089	COSMIC
PLAG1	8	57073463	57123838	COSMIC
CHCHD7	8	57124315	57131174	COSMIC
PREX2	8	68864353	69149265	COSMIC
NCOA2	8	71021997	71316040	COSMIC
HEY1	8	80676248	80680092	COSMIC
CNBD1	8	87878673	88395087	COSMIC
NBN	8	90945564	90996944	COSMIC
RUNX1T1	8	92972359	93107706	COSMIC
CDH17	8	95139399	95220815	COSMIC
COX6C	8	100890094	100906290	COSMIC
PABPC1	8	101715144	101734940	COSMIC
UBR5	8	103265240	103425069	COSMIC
RSPO2	8	108911545	109095876	COSMIC
EIF3E	8	109213972	109260994	COSMIC
CSMD3	8	113235157	114449328	COSMIC
RAD21	8	117858174	117887105	COSMIC
EXT1	8	118806729	119124092	COSMIC
MYC	8	128748330	128753674	COSMIC
NDRG1	8	134249419	134309829	COSMIC
FAM135B	8	139142266	139509065	COSMIC
RECQL4	8	145736667	145743210	COSMIC
JAK2	9	4985245	5128183	COSMIC
CD274	9	5450525	5470547	COSMIC
PDCD1LG2	9	5510570	5571252	Other
PTPRD	9	8314246	10033790	COSMIC
NFIB	9	14087568	14313666	COSMIC
PSIP1	9	15464064	15511017	COSMIC
MLLT3	9	20341663	20622542	COSMIC
CDKN2A	9	21968055	21974865	COSMIC
CDKN2B	9	22002901	22009312	Other
FANCG	9	35073835	35080013	COSMIC
PAX5	9	36833272	37034103	COSMIC
GNAQ	9	80331003	80646374	COSMIC
SYK	9	93564069	93660831	COSMIC
OMD	9	95176527	95186743	COSMIC
WNK2	9	95947212	96080553	COSMIC
FANCC	9	97861336	98079984	COSMIC
PTCH1	9	98205262	98270943	COSMIC
XPA	9	100437191	100459639	COSMIC
NR4A3	9	102589009	102629173	COSMIC
TAL2	9	108424738	108425367	COSMIC
KLF4	9	110247133	110251927	COSMIC
TNC	9	117782813	117880536	COSMIC
CNTRL	9	123837290	123939886	COSMIC
PPP6C	9	127908853	127952218	COSMIC
SET	9	131445934	131458679	COSMIC
FNBP1	9	132649466	132805441	COSMIC
ABL1	9	133589333	133761070	COSMIC
NUP214	9	134000948	134110057	COSMIC
TSC1	9	135766735	135820008	COSMIC
RALGDS	9	135973107	135996563	COSMIC
BRD3	9	136895427	136933139	COSMIC
NOTCH1	9	139388896	139440314	COSMIC
CRLF2	X	1314890	1331527	COSMIC
P2RY8	X	1581465	1656000	COSMIC
ZRSR2	X	15808595	15841383	COSMIC
EIF1AX	X	20142636	20159962	COSMIC
FAM47C	X	37026432	37029739	COSMIC
BCOR	X	39910501	39956656	COSMIC
DDX3X	X	41192651	41209462	COSMIC
KDM6A	X	44732757	44971847	COSMIC
RBM10	X	47004268	47046210	COSMIC
ARAF	X	47420516	47431299	COSMIC
SSX1	X	48114752	48126879	COSMIC
SSX4	X	48242863	48252785	COSMIC
WAS	X	48542168	48549818	COSMIC
GATA1	X	48644962	48652715	COSMIC
TFE3	X	48886242	48901012	COSMIC
SSX2	X	52725946	52736211	COSMIC
KDM5C	X	53221334	53254604	COSMIC
SMC1A	X	53401070	53449677	COSMIC
AMER1	X	63404997	63425624	COSMIC
MSN	X	64887537	64961791	COSMIC
AR	X	66764465	66950461	COSMIC
FOXO4	X	70316047	70323385	COSMIC
MED12	X	70338573	70362297	COSMIC
ZMYM3	X	70459474	70474499	COSMIC
NONO	X	70503433	70521018	COSMIC
ATRX	X	76760356	77041702	COSMIC
RPA4	X	96138906	96140450	Other
NOX1	X	100098312	100129334	Other
BTK	X	100604438	100641183	COSMIC
IRS4	X	107975712	107979651	COSMIC
44445	X	118751602	118827333	COSMIC
STAG2	X	123094369	123235348	COSMIC
DCAF12L2	X	125298337	125300080	COSMIC
BCORL1	X	129139164	129192058	COSMIC
ELF4	X	129198903	129244470	COSMIC
GPC3	X	132669782	133119673	COSMIC
PHF6	X	133507342	133562819	COSMIC
ATP2B3	X	152801580	152848387	COSMIC
FLNA	X	153577016	153602994	COSMIC
RPL10	X	153626571	153630680	COSMIC
MTCP1	X	154292309	154299501	COSMIC
