# Supplementary material for: Genomic Profiling Identifies Putative Pathogenic Alterations in NSCLC Brain Metastases
Source: JTO Clin Res Rep. 2022 Nov 11;3(12):100435. doi: 10.1016/j.jtocrr.2022.100435 (PMC9763853; doi:10.1016/j.jtocrr.2022.100435)
Supplement: Supplementary Table 6 [file mmc7.xlsx]

## Sheet: Suppl Table 6
Supplementary Table 6. List of putative NSCLC-BM driving genes identified in this study
gene	driving alteration	detection method
ATM	Mutations	chasm
KMT2A	Mutations	chasm
CHD8	Mutations	chasm
TP53BP1	Mutations	chasm
CREBBP	Mutations	chasm
MSH6	Mutations	chasm
EP300	Mutations	chasm
APC	Mutations	chasm
NSD1	Mutations	chasm
KDM6A	Mutations	chasm
LZTR1	Mutations	chasm
NOTCH1	Mutations	chasm
USP9X	Mutations	chasm
KRAS	Mutations	chasm
SPOP	Mutations	chasm
PBRM1	Mutations	chasm
FGFR2	Mutations	chasm
RB1	Mutations	chasm
CHD3	Mutations	chasm
RUNX1	Mutations	chasm
ARID1A	Mutations	chasm
KLF5	Mutations	chasm
ERBB2	Mutations, SCNAs	chasm, gistic
CIC	Mutations	chasm
CASP8	Mutations	chasm
NF2	Mutations	chasm
SETD2	Mutations	chasm
EGFR	Mutations	chasm
AKT1	Mutations	chasm
SIN3A	Mutations	chasm
TP53	Mutations	chasm
NF1	Mutations	chasm
SMARCA4	Mutations	chasm
ERCC2	Mutations	chasm
MAP3K1	Mutations	chasm
LATS1	Mutations	chasm
STAG2	Mutations	chasm
CTCF	Mutations	chasm
MAP2K4	Mutations	chasm
CDK12	Mutations, SCNAs	chasm, gistic
NAA15	Mutations	chasm
CTNNB1	Mutations	chasm
EPHA2	Mutations	chasm
RAB14	Mutations	chasm
DDX3X	Mutations	chasm
AJUBA	Mutations	chasm
MLLT1	Mutations	chasm
TRAF3	Mutations	chasm
MTOR	Mutations	chasm
FGFR3	Mutations, SCNAs	chasm, gistic
ASPSCR1	SCNAs	gistic
BUB1B	SCNAs	gistic
BZW2	Mutations, SCNAs	gistic
CCNE1	SCNAs	gistic
CD274	SCNAs	gistic
CDC73	SCNAs	gistic
CDKN2A	Mutations, SCNAs	gistic
CDKN2B	Mutations, SCNAs	gistic
CHIC2	SCNAs	gistic
CLTC	SCNAs	gistic
COX6C	Mutations, SCNAs	gistic
DCC	SCNAs	gistic
DDR2	SCNAs	gistic
DGCR8	SCNAs	gistic
ELF3	SCNAs	gistic
ELK4	SCNAs	gistic
ERC1	SCNAs	gistic
EXT2	SCNAs	gistic
FANCF	SCNAs	gistic
FCGR2B	SCNAs	gistic
FIP1L1	SCNAs	gistic
HRAS	SCNAs	gistic
JAK2	SCNAs	gistic
KDM5A	SCNAs	gistic
KDR	SCNAs	gistic
KIT	SCNAs	gistic
MALAT1	SCNAs	gistic
MDM4	SCNAs	gistic
MLLT11	SCNAs	gistic
MYC	SCNAs	gistic
NTRK1	SCNAs	gistic
NTRK3	SCNAs	gistic
NUMA1	SCNAs	gistic
PABPC1	SCNAs	gistic
PDCD1LG2	SCNAs	gistic
PDGFRA	SCNAs	gistic
POLD4	SCNAs	gistic
PTPRC	SCNAs	gistic
RAD51	SCNAs	gistic
RAD51B	SCNAs	gistic
RAD52	SCNAs	gistic
RFC1	SCNAs	gistic
RPA3	SCNAs	gistic
RPS6KB2	SCNAs	gistic
SDHC	SCNAs	gistic
SEPT5	SCNAs	gistic
SLC45A3	SCNAs	gistic
SPECC1	SCNAs	gistic
SRC	SCNAs	gistic
TBX3	SCNAs	gistic
TP63	SCNAs	gistic
TPR	SCNAs	gistic
UBR5	SCNAs	gistic
WWTR1	SCNAs	gistic
