# Supplementary material for: Genomic Profiling Identifies Putative Pathogenic Alterations in NSCLC Brain Metastases
Source: JTO Clin Res Rep. 2022 Nov 11;3(12):100435. doi: 10.1016/j.jtocrr.2022.100435 (PMC9763853; doi:10.1016/j.jtocrr.2022.100435)
Supplement: Supplementary Table 8 [file mmc9.xlsx]

## Sheet: Suppl Table 8
Supplementary Table 8. Characteristics of the 115 BM samples in the validation cohort profiled with the Glasgow Cancer Core Panel.
Patient ID	Gender	Age (yrs)	Histology
MN60B	MALE	80	LUAD
MN61B	MALE	77	LUAD
MN63B	FEMALE	77	LUAD
MN64B	MALE	67	LUAD
MN65B	FEMALE	69	LUAD
MN66B	MALE	80	LUAD
MN67B	MALE	82	LUAD
MN68B	MALE	57	LUAD
MN69B	FEMALE	86	LUAD
MN71B	FEMALE	64	LUAD
MN72B	MALE	79	LUAD
MN73B	MALE	74	LUAD
MN75B	MALE	79	LUAD
MN76B	MALE	72	LUAD
MN77B	MALE	60	LUAD
MN80B	FEMALE	59	LUAD
MN81B	MALE	81	LUAD
MN82B	MALE	71	LUAD
MN83B	FEMALE	60	LUAD
MN84B	MALE	67	LUAD
MN85B	FEMALE	54	LUAD
MN87B	FEMALE	66	LUAD
MN88B	FEMALE	70	LUAD
MN89B	MALE	78	LUAD
MN90B	MALE	76	LUAD
MN91B	MALE	70	LUAD
MN92B	MALE	75	LUAD
MN93B	FEMALE	58	LUAD
MN94B	MALE	65	LUAD
MN95B	FEMALE	68	LUAD
MN97B	MALE	70	LUAD
MN98B	MALE	54	LUAD
MN99B	MALE	62	LUAD
MN100B	MALE	62	LUAD
MN101B	MALE	63	LUAD
MN102B	MALE	57	LUAD
MN104B	MALE	82	LUAD
MN105B	FEMALE	64	LUAD
MN106B	FEMALE	52	LUAD
MN107B	MALE	68	LUSC
MN108B	MALE	68	LUSC
MN109B	MALE	72	LUSC
MN110B	MALE	63	LUSC
MN111B	MALE	58	LUSC
MN114B	FEMALE	65	LUSC
MN116B	FEMALE	77	LUSC
MN118B	FEMALE	63	LUSC
MN119B	FEMALE	70	LUSC
MN120B	MALE	65	LUSC
MN121B	MALE	65	LUSC
MN122B	MALE	72	LUSC
MN123B	MALE	72	LUSC
MN124B	MALE	74	LUSC
MN125B	MALE	61	LUSC
MN126B	MALE	72	LUSC
MN127B	FEMALE	54	LUSC
MN128B	MALE	81	LUSC
MN129B	MALE	77	LUSC
MN130B	MALE	64	LUSC
MN156B	MALE	69	LUSC
MN157B	MALE	52	LUSC
MN159B	MALE	59	LUSC
MN160B	FEMALE	44	LUSC
MN161B	MALE	62	LUAD
MN162B	MALE	70	LUAD
MN163B	MALE	63	LUSC
MN165B	FEMALE	55	LUAD
MN166B	MALE	67	LUAD
MN169B	MALE	51	LUAD
MN171B	FEMALE	70	LUAD
MN172B	FEMALE	69	LUAD
MN173B	MALE	72	LUAD
MN174B	MALE	71	LUAD
MN175B	MALE	69	LUAD
MN176B	FEMALE	64	LUAD
MN177B	FEMALE	71	LUAD
MN179B	FEMALE	71	LUAD
MN180B	MALE	71	LUSC
MN181B	MALE	45	LUAD
MN182B	FEMALE	53	LUAD
MN184B	FEMALE	52	LUAD
MN185B	MALE	70	LUSC
MN189B	FEMALE	64	LUSC
MN191B	FEMALE	56	LUAD
MN193B	MALE	51	LUAD
MN194B	MALE	68	LUAD
MN195B	MALE	55	LUAD
MN196B	MALE	57	LUAD
MN198B	MALE	76	LUAD
MN199B	MALE	58	LUSC
MN200B	MALE	60	LUAD
MN201B	FEMALE	60	LUAD
MN203B	FEMALE	72	LUAD
MN204B	MALE	78	LUAD
MN207B	FEMALE	60	LUAD
MN208B	FEMALE	54	LUAD
MN209B	MALE	54	LUAD
MN210B	MALE	50	LUSC
MN212B	MALE	67	LUAD
MN213B	MALE	67	LUSC
MN214B	FEMALE	58	LUAD
MN215B	FEMALE	61	LUAD
MN216B	FEMALE	59	LUAD
MN217B	MALE	54	LUAD
MN219B	MALE	77	LUSC
MN221B	FEMALE	50	LUAD
MN224B	MALE	63	LUAD
MN225B	MALE	66	LUAD
MN227B	MALE	66	LUAD
MN228B	FEMALE	54	LUAD
MN229B	MALE	65	LUAD
MN230B	FEMALE	56	LUAD
MN235B	MALE	60	LUAD
MN236B	MALE	73	LUAD
MN237B	MALE	75	LUAD
